# Supplementary material for: Influenza A virus vaccine research conducted in swine from 1990 to May 2018: A scoping review
Source: PLoS One. 2020 Jul 16;15(7):e0236062. doi: 10.1371/journal.pone.0236062 (PMC7365442; doi:10.1371/journal.pone.0236062)
Supplement: S1 Appendix — This Excel file contains 5 worksheets (1) overall data, and summary listings of (2) conference proceedings, (3) journal articles, (4) theses and dissertations, (5) other publications. Each worksheet is sorted by citation title. (XLSX) [file pone.0236062.s011.xlsx]

## Sheet: 376 Citations_raw data
S1 Appendix. Citation listing of 376 relevant and characterized citations sorted by title - all data.
refid	author	title	alternatetitle	authoraddress	dbaseprovider	date	issue	journal	language	nameofdatabase	origpub	pages	placepublished	publisher	reftype	secondaryauthor	tertiaryauthor	tertiarytitle	typeofwork	volume	year	year_all	level	exclude11	exclude21	exclude12	exclude13	exclude22	exclude31	exclude14	exclude23	exclude25	exclude26	exclude32	xcldNrel	xcldNengft	xcldNprmR	xcldNpglvl	xcldNappfield	xcldNvx	exclude_overall	level_1	level_2	level_3	level_3inc	L1q1relIAV_S	L1q1rel_cat	L1q2engtext	L1q2engtx_cat
10050	M. I. Lozada, J. Cappuccio M. Dibarbora E. Perez A. Armocida A. Quiroga H. Barrales A. Pereda L. Monte C. Perfumo	A Field Comparative Study of Vaccination against Influenza A Virus in Argentinean Herds			American Association of Swine Veterinarians	2016-06-07		International Pig Veterinary Society Congress		Swine Information Library					33							2016	3	N/A	N/A	N/A	N/A	N/A	N/A	N/A	N/A	N/A	N/A	N/A							0	0	0	1	L3 screened included		0		0
5010	Toft, N.,Kristensen, A. R.,Jørgensen, E.	A framework for decision support related to infectious diseases in slaughter pig fattening units					2	Agricultural Systems	English	CABDirect		120-137	Oxford	Elsevier	0					85	2005	2005	3	N/A	N/A	N/A	N/A	N/A	N/A	N/A	N/A	N/A	N/A	N/A							0	0	0	1	L3 screened included		0		0
4123	Bouguyon, E.,Goncalves, E.,Shevtsov, A.,Maisonnasse, P.,Remyga, S.,Goryushev, O.,Deville, S.,Bertho, N.,Arous, J. B.	A new adjuvant combined with inactivated influenza enhances specific CD8 T cell response in mice and decreases symptoms in swine upon challenge					9	Viral Immunology	English	CABDirect		524-531	New Rochelle	Mary Ann Liebert, Inc.	0					28	2015	2015	3	N/A	N/A	N/A	N/A	N/A	N/A	N/A	N/A	N/A	N/A	N/A							0	0	0	1	L3 screened included		0		0
8060	Singh, M.,Briones, M.,O'Hagan, D. T.	A novel bioadhesive intranasal delivery system for inactivated influenza vaccines	J. Control. Release	Chiron Corp, Chiron Technol, Emeryville, CA 94608 USA. O'Hagan, DT (reprint author), Chiron Corp, Chiron Technol, 4560 Horton St, Emeryville, CA 94608 USA.		Feb	3	Journal of Controlled Release	English			267-276			0				Article	70	2001	2001	3	N/A	N/A	N/A	N/A	N/A	N/A	N/A	N/A	N/A	N/A	N/A							0	0	0	1	L3 screened included		0		0
682	Hilgers, L. A.,Platenburg, P. L.,Luitjens, A.,Groenveld, B.,Dazelle, T.,Weststrate, M. W.	A novel non-mineral oil-based adjuvant. II. Efficacy of a synthetic sulfolipopolysaccharide in a squalane-in-water emulsion in pigs	Vaccine	Solvay SA, Central Laboratory, Brussels, Belgium.	NLM	May	7	Vaccine	eng			661-5			0					12	1994	1994	3	N/A	N/A	N/A	N/A	N/A	N/A	N/A	N/A	N/A	N/A	N/A							0	0	0	1	L3 screened included		0		0
588	Engert, J.,Anamur, C.,Engelke, L.,Fellner, C.,Lell, P.,Henke, S.,Stadler, J.,Zols, S.,Ritzmann, M.,Winter, G.	A pilot study using a novel pyrotechnically driven prototype applicator for epidermal powder immunization in piglets	International journal of pharmaceutics	Department of Pharmacy, Pharmaceutical Technology & Biopharmaceutics, Ludwig-Maximilians-University Munich, Butenandtstr. 5, D-81377 Munich, Germany. Electronic address: julia.engert@cup.uni-muenchen.de. Department of Pharmacy, Pharmaceutical Technology & Biopharmaceutics, Ludwig-Maximilians-University Munich, Butenandtstr. 5, D-81377 Munich, Germany. PyroGlobe GmbH, Hauptstr. 15, D-85276 Hettens…	NLM	2019-04-20	2019-01-02	Int J Pharm	eng			215-228			0					545	2018	2018	3	N/A	N/A	N/A	N/A	N/A	N/A	N/A	N/A	N/A	N/A	N/A							0	0	0	1	L3 screened included		0		0
3670	Bragstad, K.,Vinner, L.,Hansen, M. S.,Nielsen, J.,Fomsgaard, A.	A polyvalent influenza A DNA vaccine induces heterologous immunity and protects pigs against pandemic A(H1N1)pdm09 virus infection					18	Vaccine	English	CABDirect		2281-2288	Oxford	Elsevier Ltd	0					31	2013	2013	3	N/A	N/A	N/A	N/A	N/A	N/A	N/A	N/A	N/A	N/A	N/A							0	0	0	1	L3 screened included		0		0
4045	Borggren, M.,Nielsen, J.,Karlsson, I.,Dalgaard, T. S.,Trebbien, R.,Williams, J. A.,Fomsgaard, A.	A polyvalent influenza DNA vaccine applied by needle-free intradermal delivery induces cross-reactive humoral and cellular immune responses in pigs					32	Vaccine	English	CABDirect		3634-3640	Oxford	Elsevier Ltd	0					34	2016	2016	3	N/A	N/A	N/A	N/A	N/A	N/A	N/A	N/A	N/A	N/A	N/A							0	0	0	1	L3 screened included		0		0
11472	Ronald D. Wesley, D. V. M. PhD,Kelly M. Lager, D. V. M. PhDProduction Issues Tuesday Concurrent Session	A recombinant Ad-5 swine influena vaccine that overrides maternal antibody interference			American Association of Swine Veterinarians	2004-03-02		AASV Annual Meeting		AASV Swine Information Library					33						2004	2004	3	N/A	N/A	N/A	N/A	N/A	N/A	N/A	N/A	N/A	N/A	N/A							0	0	0	1	L3 screened included		0		0
11507	Wesley, R. D.,K. M. Lager	A RECOMBINANT AD5 SWINE INFLUENZA VACCINE THAT OVERRIDES MATERNAL ANTIBODY INTERFERENCE			American Association of Swine Veterinarians	2004-06-01		International Pig Veterinary Society Congress		AASV Swine Information Library					33						2004	2004	3	N/A	N/A	N/A	N/A	N/A	N/A	N/A	N/A	N/A	N/A	N/A							0	0	0	1	L3 screened included		0		0
3429	Mašić, A.,Woldeab, N.,Embury-Hyatt, C.,Zhou, Yan,Babiuk, S.	A single dose vaccination with an elastase-dependent H1N1 live attenuated swine influenza virus protects pigs from challenge with 2009 pandemic H1N1 virus					1	Acta Veterinaria (Beograd)	English	CABDirect		2019-10-23	Beograd	Fakultet Veterinarske Medicine, Univerziteta u Beogradu	0					64	2014	2014	3	N/A	N/A	N/A	N/A	N/A	N/A	N/A	N/A	N/A	N/A	N/A							0	0	0	1	L3 screened included		0		0
10418	La White, M. Torremorell M. E. Craft	A STOCHASTIC, MATHEMATICAL MODEL OF INFLUENZA A VIRUS WITHIN SWINE BREEDING HERDS: IMPLICATIONS OF POSSIBLE MANAGEMENT INTERVENTIONS			American Association of Swine Veterinarians	2015-09-15		Allen D. Leman Swine Conference		AASV Swine Information Library					33						2015	2015	3	N/A	N/A	N/A	N/A	N/A	N/A	N/A	N/A	N/A	N/A	N/A							0	0	0	1	L3 screened included		0		0
8675	Bernelin-Cottet, C.,Deloizy, C.,Stanek, O.,Barc, C.,Bouguyon, E.,Urien, C.,Boulesteix, O.,Pezant, J.,Richard, C. A.,Moudjou, M.,Da Costa, B.,Jouneau, L.,Chevalier, C.,Leclerc, C.,Sebo, P.,Bertho, N.,Schwartz-Cornil, I.	A Universal influenza Vaccine Can Lead to Disease exacerbation or Viral Control Depending on Delivery Strategies (vol 7, 641, 2016)	Front. Immunol.	[Bernelin-Cottet, Cindy; Deloizy, Charlotte; Bouguyon, Edwige; Urien, Celine; Richard, Charles-Adrien; Moudjou, Mohammed; Da Costa, Bruno; Jouneau, Luc; Chevalier, Christophe; Bertho, Nicolas; Schwartz-Cornil, Isabelle] Univ Paris Saclay, INRA, VIM, Jouy En Josas, France. [Stanek, Ondrej; Sebo, Peter] Czech Acad Sci, Vvi, Inst Microbiol, Prague, Czech Republic. [Barc, Celine; Boulesteix, Olivier;…		Jul		Frontiers in Immunology	English			1			0				Correction	8	2017	2017	3	N/A	N/A	N/A	N/A	N/A	N/A	N/A	N/A	N/A	N/A	N/A							0	0	0	1	L3 screened included		0		0
11595	V.J. Rapp-Gabrielson, L. R. Gergen B. A. Eddy T. L. Wasmoen K. F. Lechtenberg M. S. Hanna K. O'Connell	Ability of a bivalent swine influenza vaccine to protect swine against challenge with swine influenza virus, subtypes H1N1 and H3N2			American Association of Swine Veterinarians	2000-06-01		International Pig Veterinary Society Congress		AASV Swine Information Library					33						2000	2000	3	N/A	N/A	N/A	N/A	N/A	N/A	N/A	N/A	N/A	N/A	N/A							0	0	0	1	L3 screened included		0		0
11607	Boh Chang Lin, D. V. M. M. S. PhD,R. Gene White, Dvm Ms,Karen K. Brown, PhD,et al.,	Ability of adjuvants to enhance the systemic antibody responses against H1N1 and H3N2 swine influenza viruses			American Association of Swine Veterinarians	2006-03-02		AASV Annual Meeting		AASV Swine Information Library					33						2006	2006	3	N/A	N/A	N/A	N/A	N/A	N/A	N/A	N/A	N/A	N/A	N/A							0	0	0	1	L3 screened included		0		0
11442	R. D. Wesley,M. Tang	ADENOVIRUS-5 VACCINE INDUCED IMMUNITY FOR SWINE FLU (H3N2)			American Association of Swine Veterinarians	2002-06-01		International Pig Veterinary Society Congress		AASV Swine Information Library					33						2002	2002	3	N/A	N/A	N/A	N/A	N/A	N/A	N/A	N/A	N/A	N/A	N/A							0	0	0	1	L3 screened included		0		0
3603	Varun, Dwivedi,Manickam, C.,Santosh, Dhakal,Basavaraj, Binjawadagi,Ouyang, Kang,Jagadish, Hiremath,Mahesh, Khatri,Hague, J. G.,Lee, ChangWon,Renukaradhya, G. J.	Adjuvant effects of invariant NKT cell ligand potentiates the innate and adaptive immunity to an inactivated H1N1 swine influenza virus vaccine in pigs						Veterinary Microbiology	English	CABDirect		157-163	Amsterdam	Elsevier B. V.	0					186	2016	2016	3	N/A	N/A	N/A	N/A	N/A	N/A	N/A	N/A	N/A	N/A	N/A							0	0	0	1	L3 screened included		0		0
8796	Wang, J.,Li, P. Y.,Wu, M. X.	Adjuvant for Cutaneous Vaccination	J. Invest. Dermatol.	[Wang, Ji; Li, Peiyu; Wu, Mei X.] Harvard Med Sch, Massachusetts Gen Hosp, Dept Dermatol, Wellman Ctr Photomed, Boston, MA USA. [Wu, Mei X.] Harvard Mit Div Hlth Sci & Technol, Cambridge, MA USA. [Li, Peiyu] Fudan Univ, Key Lab Med Mol Virol, Sch Basic Med Sci, Minist Educ, Shanghai, Peoples R China. [Li, Peiyu] Fudan Univ, Key Lab Med Mol Virol, Sch Basic Med Sci, Minist Hlth, Shanghai, Peoples …		Nov	11	Journal of Investigative Dermatology	English			2183-2191			0				Article	136	2016	2016	3	N/A	N/A	N/A	N/A	N/A	N/A	N/A	N/A	N/A	N/A	N/A							0	0	0	1	L3 screened included		0		0
4108	Morgan, S. B.,Hemmink, J. D.,Porter, E.,Harley, R.,Shelton, H.,Aramouni, M.,Everett, H. E.,Brookes, S. M.,Bailey, M.,Townsend, A. M.,Charleston, B.,Tchilian, E.	Aerosol delivery of a candidate universal influenza vaccine reduces viral load in pigs challenged with pandemic H1N1 virus					12	Journal of Immunology	English	CABDirect		5014-5023	Bethesda	American Association of Immunologists	0					196	2016	2016	3	N/A	N/A	N/A	N/A	N/A	N/A	N/A	N/A	N/A	N/A	N/A							0	0	0	1	L3 screened included		0		0
3271	Souza, C. K.,Rajão, D. S.,Loving, C. L.,Gauger, P. C.,Pérez, D. R.,Vincent, A. L.	Age at vaccination and timing of infection do not alter vaccine-associated enhanced respiratory disease in influenza A virus-infected pigs					6	Clinical and Vaccine Immunology	English	CABDirect		470-482	Washington	American Society for Microbiology (ASM)	0					23	2016	2016	3	N/A	N/A	N/A	N/A	N/A	N/A	N/A	N/A	N/A	N/A	N/A							0	0	0	1	L3 screened included		0		0
5981	Erdman, M. M.,Kamrud, K. I.,Harris, D. L.,Smith, J.	Alphavirus replicon particle vaccines developed for use in humans induce high levels of antibodies to influenza virus hemagglutinin in swine: proof of concept					3	Vaccine	English	CABDirect		594-596	Amsterdam	Elsevier B. V.	0					28	2010	2010	3	N/A	N/A	N/A	N/A	N/A	N/A	N/A	N/A	N/A	N/A	N/A							0	0	0	1	L3 screened included		0		0
3001	Masic, A.,Pyo, HyunMi,Babiuk, S.,Zhou, Yan	An eight-segment swine influenza virus harboring H1 and H3 hemagglutinins is attenuated and protective against H1N1 and H3N2 subtypes in pigs					18	Journal of Virology	English	CABDirect		10114-10125	Washington	American Society for Microbiology (ASM)	0					87	2013	2013	3	N/A	N/A	N/A	N/A	N/A	N/A	N/A	N/A	N/A	N/A	N/A							0	0	0	1	L3 screened included		0		0
3337	Babiuk, S.,Masic, A.,Graham, J.,Neufeld, J.,Loop, M. van der,Copps, J.,Berhane, Y.,Pasick, J.,Potter, A.,Babiuk, L. A.,Weingartl, H.,Zhou, Yan	An elastase-dependent attenuated heterologous swine influenza virus protects against pandemic H1N1 2009 influenza challenge in swine					17	Vaccine	English	CABDirect		3118-3123	Oxford	Elsevier Ltd	0					29	2011	2011	3	N/A	N/A	N/A	N/A	N/A	N/A	N/A	N/A	N/A	N/A	N/A							0	0	0	1	L3 screened included		0		0
7981	Kitikoon, P.,Thacker, B.,Vandertop, R.,Rapp-Gabrielson, V. J.,Fleck, R.,Eddy, B.,Gergen, L.,Halbur, P.,Thacker, E.,Aasv,,Aasv,	Analysis of immune response to vaccination and challenge with H1N1 and H3N2 swine influenza virus		Iowa State Univ, Ames, IA 50011 USA. Kitikoon, P (reprint author), Iowa State Univ, Ames, IA 50011 USA.				American Association of Swine Veterinarians, Proceedings	English			205-209	Perry	Amer Assoc Swine Veterinarians	1						2003	2003	3	N/A	N/A	N/A	N/A	N/A	N/A	N/A	N/A	N/A	N/A	N/A							0	0	0	1	L3 screened included		0		0
4232	Heinen, P. P.,Nieuwstadt, A. P. van,Boer-Luijtze, E. A. de,Bianchi, A. T. J.	Analysis of the quality of protection induced by a porcine influenza A vaccine to challenge with an H3N2 virus					2019-01-02	Veterinary Immunology and Immunopathology	English	CABDirect		39-56	Amsterdam	Elsevier Science B.V.	0					82	2001	2001	3	N/A	N/A	N/A	N/A	N/A	N/A	N/A	N/A	N/A	N/A	N/A							0	0	0	1	L3 screened included		0		0
11702	Brenda G. Crabtree, Bs Ms,Matt Erdman, D. V. M. PhD,D.L. Harris, D. V. M. PhD,et al.,	Antigen expression of replicon particles in swine using an experimental human influenza vaccine: Proof of concept			American Association of Swine Veterinarians	2009-03-02		AASV Annual Meeting		AASV Swine Information Library					33						2009	2009	3	N/A	N/A	N/A	N/A	N/A	N/A	N/A	N/A	N/A	N/A	N/A							0	0	0	1	L3 screened included		0		0
3125	Diaz, A.,Allerson, M.,Culhane, M.,Sreevatsan, S.,Torremorell, M.	Antigenic drift of H1N1 influenza A virus in pigs with and without passive immunity					s4	Influenza and other Respiratory Viruses	English	CABDirect		52-60	Oxford	Wiley-Blackwell	0					7	2013	2013	3	N/A	N/A	N/A	N/A	N/A	N/A	N/A	N/A	N/A	N/A	N/A							0	0	0	1	L3 screened included		0		0
4371	Bassaganya-Riera, J.,Guri, A. J.,Noble, A. M.,Reynolds, K. A.,King, J.,Wood, C. M.,Ashby, M.,Rai, D.,Hontecillas, R.	Arachidonic acid- and docosahexaenoic acid-enriched formulas modulate antigen-specific T cell responses to influenza virus in neonatal piglets					3	American Journal of Clinical Nutrition	English	CABDirect		824-836	Bethesda	American Society for Clinical Nutrition	0					85	2007	2007	3	N/A	N/A	N/A	N/A	N/A	N/A	N/A	N/A	N/A	N/A	N/A							0	0	0	1	L3 screened included		0		0
7117	Toro, H.,van Ginkel, F. W.,Tang, D. C. C.,Schemera, B.,Rodning, S.,Newton, J.	Avian Influenza Vaccination in Chickens and Pigs with Replication-Competent Adenovirus Free Human Recombinant Adenovirus 5	Avian Dis.	[Toro, Harold; van Ginkel, Frederik W.; Schemera, Bettina; Rodning, Soren; Newton, Joseph] Auburn Univ, Dept Pathobiol, Auburn, AL 36849 USA. [Tang, De-chu C.] Vaxin Inc, Birmingham, AL 35203 USA. Toro, H (reprint author), Auburn Univ, Dept Pathobiol, 264 Greene Hall, Auburn, AL 36849 USA. torohar@auburn.edu		Mar	1	Avian Diseases	English			224-231			0				Article; Proceedings Paper	54	2010	2010	3	N/A	N/A	N/A	N/A	N/A	N/A	N/A	N/A	N/A	N/A	N/A							0	0	0	1	L3 screened included		0		0
4566	Toro, H.,Ginkel, F. W. van,Tang, D. C. C.,Schemera, B.,Rodning, S.,Newton, J.	Avian influenza vaccination in chickens and pigs with replication-competent adenovirus-free human recombinant adenovirus 5					s1	Avian Diseases	English	CABDirect		224-231	Athens	American Association of Avian Pathologists	0					54	2010	2010	3	N/A	N/A	N/A	N/A	N/A	N/A	N/A	N/A	N/A	N/A	N/A							0	0	0	1	L3 screened included		0		0
4910	Schierack, P.,Wieler, L. H.,Taras, D.,Herwig, V.,Tachu, B.,Hlinak, A.,Schmidt, M. F. G.,Scharek, L.	Bacillus cereus var. toyoi enhanced systemic immune response in piglets					2019-01-02	Veterinary Immunology and Immunopathology	English	CABDirect		2019-01-11	Amsterdam	Elsevier	0					118	2007	2007	3	N/A	N/A	N/A	N/A	N/A	N/A	N/A	N/A	N/A	N/A	N/A							0	0	0	1	L3 screened included		0		0
43	Homwong, Nitipong	Bayesian Modeling of Within-Herd Transmission Dynamics of Swine Influenza Virus				2016			English	ProQuest Dissertations & Theses A&I		229	Ann Arbor	University of Minnesota	2		Deen, John		Ph.D.	10036323	2016	2016	3	N/A	N/A	N/A	N/A	N/A	N/A	N/A	N/A	N/A	N/A	N/A							0	0	0	1	L3 screened included		0		0
3365	Dhakal, S.,Hiremath, J.,Bondra, K.,Lakshmanappa, Y. S.,Shyu, DuanLiang,Ouyang, Kang,Kang, KyungIl,Binjawadagi, B.,Goodman, J.,Tabynov, K.,Krakowka, S.,Narasimhan, B.,Lee, ChangWon,Renukaradhya, G. J.	Biodegradable nanoparticle delivery of inactivated swine influenza virus vaccine provides heterologous cell-mediated immune response in pigs						Journal of Controlled Release	English	CABDirect		194-205	Amsterdam	Elsevier	0					247	2017	2017	3	N/A	N/A	N/A	N/A	N/A	N/A	N/A	N/A	N/A	N/A	N/A							0	0	0	1	L3 screened included		0		0
8829	Tungatt, K.,Dolton, G.,Attaf, M.,Hemmink, H.,Morgan, S. B.,Hammond, J. A.,Porter, E.,Miles, J. J.,Montoya, M.,Bailey, M.,Tchilian, E. Z.,Charleston, B.,Sewell, A. K.	Bringing veterinary immunology up to speed using the Babraham pig model of influenza A infection/ vaccination	Eur. J. Immunol.	[Tungatt, K.; Dolton, G.; Attaf, M.; Miles, J. J.; Sewell, A. K.] Cardiff Univ, Div Infect & Immun, Cardiff, S Glam, Wales. [Hemmink, H.; Morgan, S. B.; Hammond, J. A.; Montoya, M.; Tchilian, E. Z.; Charleston, B.] Pirbright Inst, Pirbright, England. [Porter, E.; Bailey, M.] Univ Bristol, Sch Vet Sci, Bristol, Avon, England. [Miles, J. J.] QIMR Berghofer, Brisbane, Qld, Australia.		Aug		European Journal of Immunology	English			508-508			0				Meeting Abstract	46	2016	2016	3	N/A	N/A	N/A	N/A	N/A	N/A	N/A	N/A	N/A	N/A	N/A							0	0	0	1	L3 screened included		0		0
10483	Frédéric, Vangroenweghe	Case report: Innovative diagnostic approach and subsequent adapated vaccination strategies to reduce the antibiotic use in post-weaning piglets under Belgian field conditions			American Association of Swine Veterinarians	2014-06-01		International Pig Veterinary Society Congress		AASV Swine Information Library					33						2014	2014	3	N/A	N/A	N/A	N/A	N/A	N/A	N/A	N/A	N/A	N/A	N/A							0	0	0	1	L3 screened included		0		0
11388	Karen Lehe, D. V. M.,Lee Watkins, Ph D.	Case study: Effect of Pulmotil on mortality and growth in nursery pigs with clinical PRDC initiated by PRRSV			American Association of Swine Veterinarians	2003-03-02		AASV Annual Meeting		AASV Swine Information Library					33						2003	2003	3	N/A	N/A	N/A	N/A	N/A	N/A	N/A	N/A	N/A	N/A	N/A							0	0	0	1	L3 screened included		0		0
3418	Pomorska-Mól, M.,Czyżewska-Dors, E.,Kwit, K.,Wierzchosławski, K.,Pejsak, Z.	Ceftiofur hydrochloride affects the humoral and cellular immune response in pigs after vaccination against swine influenza and pseudorabies					268	BMC Veterinary Research	English	CABDirect		(22 October 2015)	London	BioMed Central Ltd	0					11	2015	2015	3	N/A	N/A	N/A	N/A	N/A	N/A	N/A	N/A	N/A	N/A	N/A							0	0	0	1	L3 screened included		0		0
7986	Daniels, C. S.,Daniels, A. M.,Karriker, L.,Aasv,,Aasv,	Challenges in diagnosis and control of swine influenza virus		Seaboard Farms Inc, Guymon, OK 73942 USA. Dalhart Anim Hosp, Dalhart, TX USA. Daniels, CS (reprint author), Seaboard Farms Inc, Guymon, OK 73942 USA.				American Association of Swine Veterinarians, Proceedings	English			381-386	Perry	Amer Assoc Swine Veterinarians	1						2003	2003	3	N/A	N/A	N/A	N/A	N/A	N/A	N/A	N/A	N/A	N/A	N/A							0	0	0	1	L3 screened included		0		0
8069	Schlueter, R.,Lu, W.,Eichmeyer, M.,Wasilk, A.,Aasp,,Aasp,,Aasp,	Characterization and performance of a new, bivalent, H1N1 & H3N2, swine influenza vaccine: End-FLUence (TM) 2		Intervet Inc, Dallas Ctr, IA USA. Schlueter, R (reprint author), Intervet Inc, Dallas Ctr, IA USA.				American Association of Swine Veterinarians 2001, Proceedings	English			213-214	Perry	Amer Assoc Swine Veterinarians	1						2001	2001	3	N/A	N/A	N/A	N/A	N/A	N/A	N/A	N/A	N/A	N/A	N/A							0	0	0	1	L3 screened included		0		0
3244	Galliher-Beckley, A.,Pappan, L. K.,Madera, R.,Burakova, Y.,Waters, A.,Nickles, M.,Li, X.,Nietfeld, J.,Schlup, J. R.,Zhong, Q.,McVey, S.,Dritz, S. S.,Shi, J.	Characterization of a novel oil-in-water emulsion adjuvant for swine influenza virus and Mycoplasma hyopneumoniae vaccines					25	Vaccine	English	CABDirect		2903-2908	Oxford	Elsevier Ltd	0					33	2015	2015	3	N/A	N/A	N/A	N/A	N/A	N/A	N/A	N/A	N/A	N/A	N/A							0	0	0	1	L3 screened included		0		0
3358	Beaudoin, A.,Johnson, S.,Davies, P.,Bender, J.,Gramer, M.	Characterization of influenza A outbreaks in Minnesota swine herds and measures taken to reduce the risk of zoonotic transmission					2	Zoonoses and Public Health	English	CABDirect		96-106	Berlin	Wiley-Blackwell	0					59	2012	2012	3	N/A	N/A	N/A	N/A	N/A	N/A	N/A	N/A	N/A	N/A	N/A							0	0	0	1	L3 screened included		0		0
4332	Kim, W. I.,Wu, W. H.,Janke, B.,Yoon, K. J.	Characterization of the humoral immune response of experimentally infected and vaccinated pigs to swine influenza viral proteins					1	Archives of Virology	English	CABDirect		23-36	Wien	Springer-Verlag	0					151	2006	2006	3	N/A	N/A	N/A	N/A	N/A	N/A	N/A	N/A	N/A	N/A	N/A							0	0	0	1	L3 screened included		0		0
75	Gauger, Phillip C.	Characterization of vaccine-associated enhanced respiratory disease (VAERD) in swine administered an inactivated δ-cluster influenza vaccine and challenged with pandemic A/H1N1 virus				2012			English	Biological Science Database; ProQuest Dissertations & Theses A&I		185	Ann Arbor	Iowa State University	2		Vincent, Amy L. Roth, James A.		Ph.D.	3511393	2012	2012	3	N/A	N/A	N/A	N/A	N/A	N/A	N/A	N/A	N/A	N/A	N/A							0	0	0	1	L3 screened included		0		0
3060	Beato, M. S.,Tassoni, L.,Milani, A.,Salviato, A.,Martino, G. di,Mion, M.,Bonfanti, L.,Monne, I.,Watson, S. J.,Fusaro, A.	Circulation of multiple genotypes of H1N2 viruses in a swine farm in Italy over a two-month period						Veterinary Microbiology	English	CABDirect		25-29	Amsterdam	Elsevier B. V.	0					195	2016	2016	3	N/A	N/A	N/A	N/A	N/A	N/A	N/A	N/A	N/A	N/A	N/A							0	0	0	1	L3 screened included		0		0
10557	Andres, Diaz	Co-circulation of influenza A viruses in swine populations			American Association of Swine Veterinarians	2014-09-01		Allen D. Leman Swine Conference		AASV Swine Information Library					33						2014	2014	3	N/A	N/A	N/A	N/A	N/A	N/A	N/A	N/A	N/A	N/A	N/A							0	0	0	1	L3 screened included		0		0
10805	Lee, J. H. Gramer M. Joo H. S.	COMPARATIVE EFFICACY OF COMMERCIAL SWINE INFLUENZA VIRUS VACCINES AGAINST AN H3N2 VIRUS VARIANT			American Association of Swine Veterinarians	2006-06-01		International Pig Veterinary Society Congress		AASV Swine Information Library					33						2006	2006	3	N/A	N/A	N/A	N/A	N/A	N/A	N/A	N/A	N/A	N/A	N/A							0	0	0	1	L3 screened included		0		0
4933	Bikour, M. H.,Cornaglia, E.,Elazhary, Y.	Comparative study of the immunostimulatory properties of different adjuvants administered with an inactivated influenza virus vaccine and evaluation of passive immunity in pigs					3	Immunology and Infectious Diseases	English	CABDirect		166-172			0					4	1994	1994	3	N/A	N/A	N/A	N/A	N/A	N/A	N/A	N/A	N/A	N/A	N/A							0	0	0	1	L3 screened included		0		0
10820	McGonigle, J. D. Lin B. C. Brown K. K. White R. G. Siedlik L. M. Hrabik C. M.	COMPARISON OF ADJUVANTS FOR STIMULATION OF HI ANTIBODY TO SIV			American Association of Swine Veterinarians	2006-06-01		International Pig Veterinary Society Congress		AASV Swine Information Library					33						2006	2006	3	N/A	N/A	N/A	N/A	N/A	N/A	N/A	N/A	N/A	N/A	N/A							0	0	0	1	L3 screened included		0		0
5300	Song, D.,Poo, H.,Kim, J.,Song, M.,Kang, B.,Moon, H.	Comparison of efficacy of subunit-based pandemic H1N1 influenza virus vaccines by sublingual and intramuscular administration in swine model	6th International Symposium on Emerging and Re-emerging Pig Diseases, Barcelona, Spain, 12-15 June 2011						English	CABDirect		278	Barcelona	Centre de Recerca en Sanitat Animal (CReSA)	33						2011	2011	3	N/A	N/A	N/A	N/A	N/A	N/A	N/A	N/A	N/A	N/A	N/A							0	0	0	1	L3 screened included		0		0
589	Holzer, B.,Morgan, S. B.,Matsuoka, Y.,Edmans, M.,Salguero, F. J.,Everett, H.,Brookes, S. M.,Porter, E.,MacLoughlin, R.,Charleston, B.,Subbarao, K.,Townsend, A.,Tchilian, E.	Comparison of Heterosubtypic Protection in Ferrets and Pigs Induced by a Single-Cycle Influenza Vaccine	Journal of immunology (Baltimore, Md. : 1950)	The Pirbright Institute, Pirbright GU24 0NF, United Kingdom. Laboratory of Infectious Diseases, National Institute of Allergy and Infectious Diseases, National Institutes of Health, Bethesda, MD 20814. School of Veterinary Medicine, University of Surrey, Guildford GU2 7AL, United Kingdom. Animal and Plant Health Agency, Weybridge, New Haw, Addlestone, Surrey KT15 3NB, United Kingdom. School of Ve…	NLM	2019-04-27		J Immunol	eng						0						2018	2018	3	N/A	N/A	N/A	N/A	N/A	N/A	N/A	N/A	N/A	N/A	N/A							0	0	0	1	L3 screened included		0		0
3203	Platt, R.,Vincent, A. L.,Gauger, P. C.,Loving, C. L.,Zanella, E. L.,Lager, K. M.,Kehrli, M. E., Jr.,Kimura, K.,Roth, J. A.	Comparison of humoral and cellular immune responses to inactivated swine influenza virus vaccine in weaned pigs					2019-03-04	Veterinary Immunology and Immunopathology	English	CABDirect		252-257	Oxford	Elsevier Ltd	0					142	2011	2011	3	N/A	N/A	N/A	N/A	N/A	N/A	N/A	N/A	N/A	N/A	N/A							0	0	0	1	L3 screened included		0		0
4305	Lefevre, E. A.,Carr, B. V.,Inman, C. F.,Prentice, H.,Brown, I. H.,Brookes, S. S.,Garcon, F.,Hill, M. L.,Iqbal, M.,Elderfield, R. A.,Barclay, W. S.,Bailey, M.,Charleston, B.	Comparison of immune responses generated and protection to challenge in pigs vaccinated with current adjuvanted and non-adjuvanted pandemic H1N1 influenza vaccines	6th International Symposium on Emerging and Re-emerging Pig Diseases, Barcelona, Spain, 12-15 June 2011						English	CABDirect		80	Barcelona	Centre de Recerca en Sanitat Animal (CReSA)	33						2011	2011	3	N/A	N/A	N/A	N/A	N/A	N/A	N/A	N/A	N/A	N/A	N/A							0	0	0	1	L3 screened included		0		0
10952	Tony, Nikkel	Comparison of intra-dermal vs. intra-muscular vaccination for influenza in pigs			American Association of Swine Veterinarians	2009-09-01		Allen D. Leman Swine Conference		AASV Swine Information Library					33						2009	2009	3	N/A	N/A	N/A	N/A	N/A	N/A	N/A	N/A	N/A	N/A	N/A							0	0	0	1	L3 screened included		0		0
10442	Jessica, Johnson,Jeremy Pittman, D. V. M.,Eugene, Nemecheck	Comparison of maternally derived antibodies in weaned pigs following pre-farrow or pre-breeding vaccination of dams with FluSure XP			American Association of Swine Veterinarians	2014-03-02		AASV Annual Meeting		AASV Swine Information Library					33						2014	2014	3	N/A	N/A	N/A	N/A	N/A	N/A	N/A	N/A	N/A	N/A	N/A							0	0	0	1	L3 screened included		0		0
3189	Opriessnig, T.,Gauger, P. C.,Gerber, P. F.,Castro, A. M. M. G.,Shen, HuiGang,Murphy, L.,Digard, P.,Halbur, P. G.,Xia, Ming,Jiang, Xi,Tan, Ming	Comparison of the efficacy of a commercial inactivated influenza A/H1N1/pdm09 virus (pH1N1) vaccine and two experimental M2e-based vaccines against pH1N1 challenge in the growing pig model					1	PLoS ONE	English	CABDirect		e0191739	San Francisco	Public Library of Sciences (PLoS)	0					13	2018	2018	3	N/A	N/A	N/A	N/A	N/A	N/A	N/A	N/A	N/A	N/A	N/A							0	0	0	1	L3 screened included		0		0
10028	Tanja Opriessnig, Dr med vet PhD,Philip Gauger, D. V. M. M. S. PhD,Xi Jiang, PhD,et al.,	Comparison of the efficacy of a commercial inactivated pandemic (p) H1N1 influenza A virus vaccine and two experimental M2e-based vaccines against pH1N1 challenge in the growing pig			American Association of Swine Veterinarians	2017-02-25		AASV Annual Meeting		Swine Information Library					33							2017	3	N/A	N/A	N/A	N/A	N/A	N/A	N/A	N/A	N/A	N/A	N/A							0	0	0	1	L3 screened included		0		0
9753	Vergara-Alert, J.,Argilaguet, J. M.,Busquets, N.,Ballester, M.,Martin-Valls, G. E.,Rivas, R.,Lopez-Soria, S.,Solanes, D.,Majo, N.,Segales, J.,Veljkovic, V.,Rodriguez, F.,Darji, A.	Conserved Synthetic Peptides from the Hemagglutinin of Influenza Viruses Induce Broad Humoral and T-Cell Responses in a Pig Model	PLoS One	[Vergara-Alert, Julia; Argilaguet, Jordi M.; Busquets, Nuria; Ballester, Maria; Martin-Valls, Gerard E.; Rivas, Raquel; Lopez-Soria, Sergio; Solanes, David; Majo, Natalia; Segales, Joaquim; Rodriguez, Fernando; Darji, Ayub] Univ Autonoma Barcelona, Ctr Recerca Sanitat Anim, Inst Recerca & Tecnol Agroalimentaria, Bellaterra, Cerdanyola Del, Spain. [Majo, Natalia; Segales, Joaquim] Univ Autonoma Ba…		Jul	7	Plos One	English			10			0				Article	7	2012	2012	3	N/A	N/A	N/A	N/A	N/A	N/A	N/A	N/A	N/A	N/A	N/A							0	0	0	1	L3 screened included		0		0
4388	Sun, Z.,Lawson, S.,Langenhorst, R.,McCormick, K. L.,Brunick, C.,Opriessnig, T.,Baker, R.,Yoon, K. J.,Zhang, W. P.,Huber, V. C.,Fang, Y.	Construction and immunogenicity evaluation of an epitope-based antigen against swine influenza A virus using Escherichia coli heat-labile toxin B subunit as a carrier-adjuvant					2019-03-04	Veterinary Microbiology	English	CABDirect		229-238	Oxford	Elsevier Ltd	0					164	2013	2013	3	N/A	N/A	N/A	N/A	N/A	N/A	N/A	N/A	N/A	N/A	N/A							0	0	0	1	L3 screened included		0		0
9054	McCormick, K.,Jiang, Z.,Zhu, L. C.,Lawson, S. R.,Langenhorst, R.,Ransburgh, R.,Brunick, C.,Tracy, M. C.,Hurtig, H. R.,Mabee, L. M.,Mingo, M.,Li, Y. H.,Webby, R. J.,Huber, V. C.,Fang, Y.	Construction and Immunogenicity Evaluation of Recombinant Influenza A Viruses Containing Chimeric Hemagglutinin Genes Derived from Genetically Divergent Influenza A H1N1 Subtype Viruses	PLoS One	[McCormick, Kara; Brunick, Colin; Tracy, Miranda C.; Hurtig, Heather R.; Mabee, Leah M.; Mingo, Mark; Huber, Victor C.] Univ S Dakota, Sanford Sch Med, Div Basic Biomed Sci, Vermillion, SD 57069 USA. [Jiang, Zhiyong; Zhu, Longchao; Lawson, Steven R.; Langenhorst, Robert; Ransburgh, Russell; Li, Yanhua; Fang, Ying] S Dakota State Univ, Dept Vet & Biomed Sci, Brookings, SD 57007 USA. [Webby, Richar…		Jun	6	Plos One	English			19			0				Article	10	2015	2015	3	N/A	N/A	N/A	N/A	N/A	N/A	N/A	N/A	N/A	N/A	N/A							0	0	0	1	L3 screened included		0		0
72	Detmer, Susan Elisabeth	Control and characterization of influenza A viruses in swine				2011			English	Biological Science Database; ProQuest Dissertations & Theses A&I		147	Ann Arbor	University of Minnesota	2		Goyal, Sagar M. Gramer, Marie R.		Ph.D.	3522931	2011	2011	3	N/A	N/A	N/A	N/A	N/A	N/A	N/A	N/A	N/A	N/A	N/A							0	0	0	1	L3 screened included		0		0
467	Mughini-Gras, L.,Beato, M. S.,Angeloni, G.,Monne, I.,Buniolo, F.,Zuliani, F.,Morini, M.,Castellan, A.,Bonfanti, L.,Marangon, S.	Control of a Reassortant Pandemic 2009 H1N1 Influenza Virus Outbreak in an Intensive Swine Breeding Farm: Effect of Vaccination and Enhanced Farm Management Practices	PLoS currents	Istituto Zooprofilattico Sperimentale delle Venezie (IZSVe), Padua, Italy; National Institute for Public Health and the Environment (RIVM), Centre for Infectious Disease Control (CIb), Bilthoven, The Netherlands; Utrecht University, Faculty of Veterinary Medicine, Department of Infectious Diseases and Immunology, Utrecht, The Netherlands. Istituto Zooprofilattico Sperimentale delle Venezie (IZSVe…	NLM	2019-04-13		PLoS Curr	eng						0					7	2015	2015	3	N/A	N/A	N/A	N/A	N/A	N/A	N/A	N/A	N/A	N/A	N/A							0	0	0	1	L3 screened included		0		0
3053	Cador, C.,Andraud, M.,Willem, L.,Rose, N.	Control of endemic swine flu persistence in farrow-to-finish pig farms: a stochastic metapopulation modeling assessment					58	Veterinary Research	English	CABDirect		(3 October 2017)	London	BioMed Central Ltd	0					48	2017	2017	3	N/A	N/A	N/A	N/A	N/A	N/A	N/A	N/A	N/A	N/A	N/A							0	0	0	1	L3 screened included		0		0
8039	Van Reeth, K.,Van Gucht, S.,Pensaert, M.	Correlations between lung proinflammatory cytokine levels, virus replication, and disease after swine influenza virus challenge of vaccination-immune pigs	Viral Immunol.	Univ Ghent, Fac Vet Med, Virol Lab, B-9820 Merelbeke, Belgium. Van Reeth, K (reprint author), Univ Ghent, Fac Vet Med, Virol Lab, Salisburylaan 133, B-9820 Merelbeke, Belgium. kristien.vanreeth@rug.ac.be			4	Viral Immunology	English			583-594			0				Article	15	2002	2002	3	N/A	N/A	N/A	N/A	N/A	N/A	N/A	N/A	N/A	N/A	N/A							0	0	0	1	L3 screened included		0		0
10065	S. Mesonero, C. Casanovas S. Barrabés A. Martínez J. Segalés	COUNTERACTION OF SEVERE LOSSES CAUSED BY A SWINE INFLUENZA VIRUS REASSORTANT H1N2 (AVIAN ORIGIN HEMAGGLUTININ) AFFECTING REPLACEMENT STOCK IN SPAIN			American Association of Swine Veterinarians	2016-06-07		International Pig Veterinary Society Congress		Swine Information Library					33							2016	3	N/A	N/A	N/A	N/A	N/A	N/A	N/A	N/A	N/A	N/A	N/A							0	0	0	1	L3 screened included		0		0
10951	R. W. Thompson,M. J. Engle,J. O. Geiger,A. M. Ness	Creating a SIV negative sow herd			American Association of Swine Veterinarians	2009-09-01		Allen D. Leman Swine Conference		AASV Swine Information Library					33						2009	2009	3	N/A	N/A	N/A	N/A	N/A	N/A	N/A	N/A	N/A	N/A	N/A							0	0	0	1	L3 screened included		0		0
3579	Loving, C. L.,Brockmeier, S. L.,Vincent, A. L.,Gauger, P. C.,Zanella, E. L.,Lager, K. M.,Kehrli, M. E., Jr.	Cross-fostering to prevent maternal cell transfer did not prevent vaccine-associated enhanced respiratory disease that occurred following heterologous influenza challenge of pigs vaccinated in the presence of maternal immunity					7	Viral Immunology	English	CABDirect		334-342	New Rochelle	Mary Ann Liebert, Inc.	0					27	2014	2014	3	N/A	N/A	N/A	N/A	N/A	N/A	N/A	N/A	N/A	N/A	N/A							0	0	0	1	L3 screened included		0		0
10300	Vj Rapp-Gabrielson, M. C. Lenz M. Kuhn L. P. Taylor M. R. Culhane L. Kesl R. Saltzman	Cross-protection of FLUSURE® XP in pigs challenged with a gamma cluster H1N1/pH1N1 reassortant swine influenza virus			American Association of Swine Veterinarians	2013-09-01		Allen D. Leman Swine Conference		AASV Swine Information Library					33						2013	2013	3	N/A	N/A	N/A	N/A	N/A	N/A	N/A	N/A	N/A	N/A	N/A							0	0	0	1	L3 screened included		0		0
5008	Rapp-Gabrielson, V. J.,Nitzel, G. P.,Czach, J. L.,Wicklund, E.,Hildebrand, T. K.,Behan, S. K.,Taylor, L. P.	Cross-protection of pigs vaccinated and challenged with delta-1 and delta-2 sub-cluster H1 swine influenza viruses	Evidence-based practice: how do we get there? American Association of Swine Veterinarians 42nd Annual Meeting Proceedings, 5-8 March, 2011, Phoenix, Arizona, USA						English	CABDirect		369	Perry	American Association of Swine Veterinarians	33						2011	2011	3	N/A	N/A	N/A	N/A	N/A	N/A	N/A	N/A	N/A	N/A	N/A							0	0	0	1	L3 screened included		0		0
9325	Liu, R.,Gutierrez, A.,Loving, C.,Vincent, A.,Moise, L.,Terry, F.,Martin, B.,Groot, A.	Design of T cell epitope-driven IAV vaccines for swine using immunoinformatics tools	J. Immunol.	[Liu, Rui; Gutierrez, Andres; Moise, Leonard; Groot, Annie] Univ Rhode Isl, Inst Immunol & Informat, Providence, RI 02908 USA. [Loving, Crystal; Vincent, Amy] ARS, Virus & Prion Dis Res Unit, NADC, USDA, Aimes, IA USA. [Moise, Leonard; Terry, Frances; Martin, Bill; Groot, Annie] EpiVax Inc, Providence, RI USA.		May		Journal of Immunology	English			1			0				Meeting Abstract	192	2014	2014	3	N/A	N/A	N/A	N/A	N/A	N/A	N/A	N/A	N/A	N/A	N/A							0	0	0	1	L3 screened included		0		0
10296	Phillip Gauger, D. V. M. PhD,Alessandra Dias, D. V. M.,Amy Vincent, D. V. M. PhD,et al.,	Detection and characterization of endemic circulation of influenza A virus in neonatal and nursery pigs in a farm using inactivated influenza sow vaccines			American Association of Swine Veterinarians	2014-03-02		AASV Annual Meeting		AASV Swine Information Library					33						2014	2014	3	N/A	N/A	N/A	N/A	N/A	N/A	N/A	N/A	N/A	N/A	N/A							0	0	0	1	L3 screened included		0		0
61	Gramer, Marie Rene	Detection and characterization of reassortant swine influenza viruses				2007			English	Biological Science Database; ProQuest Dissertations & Theses A&I		239	Ann Arbor	University of Minnesota	2		Goyal, Sagar M. Collins, James E.		Ph.D.	3279666	2007	2007	3	N/A	N/A	N/A	N/A	N/A	N/A	N/A	N/A	N/A	N/A	N/A							0	0	0	1	L3 screened included		0		0
3117	Corzo, C. A.,Allerson, M.,Gramer, M.,Morrison, R. B.,Torremorell, M.	Detection of airborne influenza A virus in experimentally infected pigs with maternally derived antibodies					1	Transboundary and Emerging Diseases	English	CABDirect		28-36	Berlin	Wiley-Blackwell	0					61	2014	2014	3	N/A	N/A	N/A	N/A	N/A	N/A	N/A	N/A	N/A	N/A	N/A							0	0	0	1	L3 screened included		0		0
5958	Corzo, C. A.,Allerson, M.,Torremorell, M.,Gramer, M.,Morrison, R.	Detection of airborne swine influenza A virus in experimentally infected pigs having maternally derived immunity	Integrating science, welfare, and economics in practice. American Association of Swine Veterinarians 43rd Annual Meeting Proceedings, Denver, Colorado, USA, 10-13 March 2012						English	CABDirect		63-64	Perry	American Association of Swine Veterinarians	33						2012	2012	3	N/A	N/A	N/A	N/A	N/A	N/A	N/A	N/A	N/A	N/A	N/A							0	0	0	1	L3 screened included		0		0
10469	Henry Johnson, B. S.,Joel Nerem, D. V. M.,Tom Wetzell, D. V. M.,et al.,	Determination of a maternal antibody decay curve for influenza A virus in swine			American Association of Swine Veterinarians	2016-02-27		AASV Annual Meeting		AASV Swine Information Library					33						2016	2016	3	N/A	N/A	N/A	N/A	N/A	N/A	N/A	N/A	N/A	N/A	N/A							0	0	0	1	L3 screened included		0		0
3820	Markowska-Daniel, I.,Pomorska-Mól, M.,Kwit, K.,Pejsak, Z.	Development and duration of postvaccinal humoral immunity against swine influenza after vaccination of pigs in the presence of passive immunity	6th International Symposium on Emerging and Re-emerging Pig Diseases, Barcelona, Spain, 12-15 June 2011						English	CABDirect		277	Barcelona	Centre de Recerca en Sanitat Animal (CReSA)	33						2011	2011	3	N/A	N/A	N/A	N/A	N/A	N/A	N/A	N/A	N/A	N/A	N/A							0	0	0	1	L3 screened included		0		0
86	Hiremath, Jagadish B.	Development and Evaluation of PLGA-Nanoparticle Entrapped Influenza Virus Peptides Vaccine and Effect on Molecular Phenotype of Alveolar Macrophages with reference to DAP12 Signaling Pathway in Pigs				2015			English	Agricultural & Environmental Science Database; ProQuest Dissertations & Theses A&I		164	Ann Arbor	The Ohio State University	2		Gourapura, Renukaradhya		Ph.D.	3710198	2015	2015	3	N/A	N/A	N/A	N/A	N/A	N/A	N/A	N/A	N/A	N/A	N/A							0	0	0	1	L3 screened included		0		0
8516	Busignies, V.,Simon, G.,Mollereau, G.,Bourry, O.,Mazel, V.,Rosa-Calatrava, M.,Tchoreloff, P.	Development and pre-clinical evaluation in the swine model of a mucosal vaccine tablet for human influenza viruses: A proof-of-concept study	Int. J. Pharm.	[Busignies, V.; Mollereau, G.; Mazel, V.; Tchoreloff, P.] Univ Bordeaux, CNRS, I2M Bordeaux, 146 Rue Leo Saignat, F-33076 Bordeaux, France. [Simon, G.; Bourry, O.] ANSES, Lab Ploufragan Plouzane, Unite Virol Immunol Porcines, BP 53, F-22440 Ploufragan, France. [Simon, G.; Bourry, O.] Univ Bretagne Loire, Rennes, France. [Rosa-Calatrava, M.] Univ Claude Bernard Lyon 1, Univ Lyon, INSERM,CNRS,CIRI,…		Mar	2019-01-02	International Journal of Pharmaceutics	English			87-96			0				Article	538	2018	2018	3	N/A	N/A	N/A	N/A	N/A	N/A	N/A	N/A	N/A	N/A	N/A							0	0	0	1	L3 screened included		0		0
5946	Foley, P.	Development and successful use of a highly attenuated vaccinia virus vector system to protect pigs against virulent swine influenza virus	Proceedings One Hundred and Third Annual Meeting of the United States Animal Health Association, San Diego, California, USA, 7-14 October, 1999.						English	CABDirect		130-136	Richmond	United States Animal Health Association	33						1999	1999	3	N/A	N/A	N/A	N/A	N/A	N/A	N/A	N/A	N/A	N/A	N/A							0	0	0	1	L3 screened included		0		0
11428	R Durrwald, A. Neubert H. Rosch H. J. Selbitz	DEVELOPMENT OF A NEW SWINE INFLUENZA A VIRUS VACCINE			American Association of Swine Veterinarians	2002-06-01		International Pig Veterinary Society Congress		AASV Swine Information Library					33						2002	2002	3	N/A	N/A	N/A	N/A	N/A	N/A	N/A	N/A	N/A	N/A	N/A							0	0	0	1	L3 screened included		0		0
3450	Said, A. F. A.	Development of a vectored equine herpesvirus type 1 (EHV-1) vaccine against pandemic influenza A virus (09/H1N1)							English	CABDirect		viii + 84 pp.	Berlin	Freie Universität Berlin	2						2012	2012	3	N/A	N/A	N/A	N/A	N/A	N/A	N/A	N/A	N/A	N/A	N/A							0	0	0	1	L3 screened included		0		0
3191	Royer, E.,Barbé, F.,Guillou, D.,Rousselière, Y.,Chevaux, E.	Development of an oxidative stress model in weaned pigs highlighting plasma biomarkers' specificity to stress inducers					Suppl. 3	Journal of Animal Science	English	CABDirect		48-53	Savoy	American Society of Animal Science	0					94	2016	2016	3	N/A	N/A	N/A	N/A	N/A	N/A	N/A	N/A	N/A	N/A	N/A							0	0	0	1	L3 screened included		0		0
21	Vander Veen, Ryan Lee	Development of efficacious replicon particle vaccines for swine influenza virus				2011			English	Agricultural & Environmental Science Database; ProQuest Dissertations & Theses A&I		116	Ann Arbor	Iowa State University	2		Tabatabai, Louisa Zimmerman, Jeffrey		Ph.D.	3494114	2011	2011	3	N/A	N/A	N/A	N/A	N/A	N/A	N/A	N/A	N/A	N/A	N/A							0	0	0	1	L3 screened included		0		0
3048	Wang, ZhenYa,Burwinkel, M.,Chai, WeiDong,Lange, E.,Blohm, U.,Breithaupt, A.,Hoffmann, B.,Twardziok, S.,Rieger, J.,Janczyk, P.,Pieper, R.,Osterrieder, N.	Dietary Enterococcus faecium NCIMB 10415 and zinc oxide stimulate immune reactions to trivalent influenza vaccination in pigs but do not affect virological response upon challenge infection					1	PLoS ONE	English	CABDirect		e87007	San Francisco	Public Library of Sciences (PLoS)	0					9	2014	2014	3	N/A	N/A	N/A	N/A	N/A	N/A	N/A	N/A	N/A	N/A	N/A							0	0	0	1	L3 screened included		0		0
7092	Cope, S. C.,Hester, S. N.,Comstock, S. S.,Monaco, M. H.,Donovan, S. M.	Dietary yeast beta-glucan does not improve the response to influenza vaccination in neonatal piglets	Faseb J.	[Cope, Shannon C.; Hester, Shelly N.; Comstock, Sarah S.; Monaco, Marcia H.; Donovan, Sharon M.] Univ Illinois, Urbana, IL 61801 USA.		Apr		Faseb Journal	English			1			0				Meeting Abstract	24	2010	2010	3	N/A	N/A	N/A	N/A	N/A	N/A	N/A	N/A	N/A	N/A	N/A							0	0	0	1	L3 screened included		0		0
9326	Loying, C.,Vincent, A.,Gauger, P.,Hughes, H.	Differential antiviral immune response in swine model of influenza vaccine-associated enhanced respiratory disease	J. Immunol.	[Loying, Crystal; Vincent, Amy; Hughes, Holly] USDA ARS, Natl Anim Dis Ctr, Ames, IA 50010 USA. [Gauger, Phillip] Iowa State Univ, Ames, IA USA.		May		Journal of Immunology	English			1			0				Meeting Abstract	192	2014	2014	3	N/A	N/A	N/A	N/A	N/A	N/A	N/A	N/A	N/A	N/A	N/A							0	0	0	1	L3 screened included		0		0
40	Olson, Zahra F.	Differential measures of cellular IFN-γ responses in swine following influenza vaccination				2014			English	ProQuest Dissertations & Theses A&I		48	Ann Arbor	Iowa State University	2		Loving, Crystal Roth, James		M.S.	1584652	2014	2014	3	N/A	N/A	N/A	N/A	N/A	N/A	N/A	N/A	N/A	N/A	N/A							0	0	0	1	L3 screened included		0		0
3284	Sandbulte, M. R.,Platt, R.,Roth, J. A.,Henningson, J. N.,Gibson, K. A.,Rajão, D. S.,Loving, C. L.,Vincent, A. L.	Divergent immune responses and disease outcomes in piglets immunized with inactivated and attenuated H3N2 swine influenza vaccines in the presence of maternally-derived antibodies						Virology	English	CABDirect		45-54	Amsterdam	Elsevier	0						2014	2014	3	N/A	N/A	N/A	N/A	N/A	N/A	N/A	N/A	N/A	N/A	N/A							0	0	0	1	L3 screened included		0		0
3598	Gorres, J. P.,Lager, K. M.,Kong, W. P.,Royals, M.,Todd, J. P.,Vincent, A. L.,Wei, C. J.,Loving, C. L.,Zanella, E. L.,Janke, B.,Kehrli, M. E., Jr.,Nabel, G. J.,Rao, S. S.	DNA vaccination elicits protective immune responses against pandemic and classic swine influenza viruses in pigs					11	Clinical and Vaccine Immunology	English	CABDirect		1987-1995	Washington	American Society for Microbiology (ASM)	0					18	2011	2011	3	N/A	N/A	N/A	N/A	N/A	N/A	N/A	N/A	N/A	N/A	N/A							0	0	0	1	L3 screened included		0		0
7980	Lu, W.,Aasv,,Aasv,	Duration of immunity (DOI) studies of bivalent swine influenza vaccine EndFluence II (R)		Intervet Inc, R&D, DeSoto, KS 66018 USA. Lu, W (reprint author), Intervet Inc, R&D, DeSoto, KS 66018 USA.				American Association of Swine Veterinarians, Proceedings	English			199-201	Perry	Amer Assoc Swine Veterinarians	1						2003	2003	3	N/A	N/A	N/A	N/A	N/A	N/A	N/A	N/A	N/A	N/A	N/A							0	0	0	1	L3 screened included		0		0
8034	Rapp-Gabrielson, V. J.,Gergen, L.,Eddy, B.,Wasmoen, T.,Lechtenberg, K.,Hanna, M.,Aasv,,Aasv,,Aasv,	Duration of immunity studies for the H3N2 fraction of combination swine influenza vaccines		Schering Plough Anim Hlth Corp, Elkhorn, NE USA. Rapp-Gabrielson, VJ (reprint author), Schering Plough Anim Hlth Corp, Elkhorn, NE USA.				American Association of Swine Veterinarians, Proceedings	English			101-103	Perry	Amer Assoc Swine Veterinarians	1						2002	2002	3	N/A	N/A	N/A	N/A	N/A	N/A	N/A	N/A	N/A	N/A	N/A							0	0	0	1	L3 screened included		0		0
4526	Torremorell, M.,Romagosa, A.,Gramer, M.,Joo, H. S.,Deen, J.	Dynamics of influenza transmission in vaccinated and non-vaccinated pig populations	6th International Symposium on Emerging and Re-emerging Pig Diseases, Barcelona, Spain, 12-15 June 2011						English	CABDirect		78	Barcelona	Centre de Recerca en Sanitat Animal (CReSA)	33						2011	2011	3	N/A	N/A	N/A	N/A	N/A	N/A	N/A	N/A	N/A	N/A	N/A							0	0	0	1	L3 screened included		0		0
3235	Villarreal, I.,Vranckx, K.,Duchateau, L.,Pasmans, F.,Haesebrouck, F.,Jensen, J. C.,Nanjiani, I. A.,Maes, D.	Early Mycoplasma hyopneumoniae infections in European suckling pigs in herds with respiratory problems: detection rate and risk factors					7	Veterinární Medicína	English	CABDirect		318-324	Prague	Institute of Agricultural Economics and Information	0					55	2010	2010	3	N/A	N/A	N/A	N/A	N/A	N/A	N/A	N/A	N/A	N/A	N/A							0	0	0	1	L3 screened included		0		0
10109	F. Barbe, E. Royer E. Chevaux D. Guillou	Effect of antioxidant supplementation and heat stress in a model of double vaccination in weaned piglets			American Association of Swine Veterinarians	2016-06-07		International Pig Veterinary Society Congress		Swine Information Library					33							2016	3	N/A	N/A	N/A	N/A	N/A	N/A	N/A	N/A	N/A	N/A	N/A							0	0	0	1	L3 screened included		0		0
3123	Wang, ZhenYa	Effect of dietary Enterococcus faecium NCIMB 10415 and zinc oxide on porcine influenza virus infection in vitro and in vivo							English	CABDirect		103 pp.	Berlin	Freie Universität Berlin	2						2013	2013	3	N/A	N/A	N/A	N/A	N/A	N/A	N/A	N/A	N/A	N/A	N/A							0	0	0	1	L3 screened included		0		0
4128	Chae, J.,Choi, H.,Won, H.,Noh, Y.,Yang, K.,Yoon, I.	Effect of new inactivated swine influenza virus vaccine containing three local strains	Proceedings of the 6th Asian Pig Veterinary Society Congress, Ho Chi Minh City, Vietnam, 23-25 September 2013						English	CABDirect		PO200	Ho Chi Minh City	Nong Lam University	33						2013	2013	3	N/A	N/A	N/A	N/A	N/A	N/A	N/A	N/A	N/A	N/A	N/A							0	0	0	1	L3 screened included		0		0
10510	Daniel Gascho, B. S.,Natalie Baker, D. V. M.,John Baker, D. V. M.	Effect of reconstitution of an influenza A swine vaccine with another vaccine on the serological response			American Association of Swine Veterinarians	2015-03-02		AASV Annual Meeting		AASV Swine Information Library					33						2015	2015	3	N/A	N/A	N/A	N/A	N/A	N/A	N/A	N/A	N/A	N/A	N/A							0	0	0	1	L3 screened included		0		0
10149	F. Chamba, Dvm Ms,A. Diaz, D. V. M. M. S. PhD,M. Allerson, D. V. M. M. P. H. PhD,et al.,	Effect of sow vaccination and maternally-derived antibodies on influenza infection			American Association of Swine Veterinarians	2016-02-27		AASV Annual Meeting		Swine Information Library					33							2016	3	N/A	N/A	N/A	N/A	N/A	N/A	N/A	N/A	N/A	N/A	N/A							0	0	0	1	L3 screened included		0		0
10105	F. Chamba, M. Allerson M. Culhane P. Davies R. Morrison A. Perez M. Torremorell	Effect of sow vaccination on the detection of influenza A virus in pigs at weaning			American Association of Swine Veterinarians	2016-06-07		International Pig Veterinary Society Congress		Swine Information Library					33							2016	3	N/A	N/A	N/A	N/A	N/A	N/A	N/A	N/A	N/A	N/A	N/A							0	0	0	1	L3 screened included		0		0
7984	Scheidt, A. B.,Ficken, M. D.,Aasv,,Aasv,	Effect of swine influenza virus maternal antibody on active immunization (maternal antibody override)		Pfizer Anim Hlth Swine Vet Serv, Lincoln, NE USA. Scheidt, AB (reprint author), Pfizer Anim Hlth Swine Vet Serv, Lincoln, NE USA.				American Association of Swine Veterinarians, Proceedings	English			227-229	Perry	Amer Assoc Swine Veterinarians	1						2003	2003	3	N/A	N/A	N/A	N/A	N/A	N/A	N/A	N/A	N/A	N/A	N/A							0	0	0	1	L3 screened included		0		0
10058	S. Froehlich, K. Lillie-Jaschniski M. Koechling S. Hillen S. Gumbert M. Ritzmann S. Zoels	Effect of vaccination against pdmH1N1(2009) influenza virus on reproductive performance			American Association of Swine Veterinarians	2016-06-07		International Pig Veterinary Society Congress		Swine Information Library					33							2016	3	N/A	N/A	N/A	N/A	N/A	N/A	N/A	N/A	N/A	N/A	N/A							0	0	0	1	L3 screened included		0		0
10374	Montse, Torremorell,Victor, Neira,Cesar, Corzo,Matt, Allerson,Marie, Gramer	Effect of vaccination on flu bioaerosol spread			American Association of Swine Veterinarians	2012-09-01		Allen D. Leman Swine Conference		AASV Swine Information Library					33						2012	2012	3	N/A	N/A	N/A	N/A	N/A	N/A	N/A	N/A	N/A	N/A	N/A							0	0	0	1	L3 screened included		0		0
9096	Wang, J.,Li, B.,Wu, M. X.	Effective and lesion-free cutaneous influenza vaccination	Proc. Natl. Acad. Sci. U. S. A.	[Wu, Mei X.] Harvard Univ, Massachusetts Gen Hosp, Sch Med, Wellman Ctr Photomed, Boston, MA 02114 USA. Harvard Univ, Sch Med, Dept Dermatol, Boston, MA 02114 USA. Wu, MX (reprint author), Harvard Univ, Massachusetts Gen Hosp, Sch Med, Wellman Ctr Photomed, Boston, MA 02114 USA. mwu5@mgh.harvard.edu		Apr	16	Proceedings of the National Academy of Sciences of the United States of America	English			5005-5010			0				Article	112	2015	2015	3	N/A	N/A	N/A	N/A	N/A	N/A	N/A	N/A	N/A	N/A	N/A							0	0	0	1	L3 screened included		0		0
3456	Pomorska-Mól, M.,Kwit, K.,Czyżewska, E.,Markowska-Daniel, I.	Effects of dietary phytogenic product on the performance and immune response of pigs					3	Bulletin of the Veterinary Institute in Puławy	English	CABDirect		381-386	Puławy	National Veterinary Research Institute	0					57	2013	2013	3	N/A	N/A	N/A	N/A	N/A	N/A	N/A	N/A	N/A	N/A	N/A							0	0	0	1	L3 screened included		0		0
4189	Larsen, D. L.,Olsen, C. W.	Effects of DNA dose, route of vaccination, and coadministration of porcine interleukin-6 DNA on results of DNA vaccination against influenza virus infection in pigs					5	American Journal of Veterinary Research	English	CABDirect		653-659	Schaumburg	American Veterinary Medical Association	0					63	2002	2002	3	N/A	N/A	N/A	N/A	N/A	N/A	N/A	N/A	N/A	N/A	N/A							0	0	0	1	L3 screened included		0		0
8068	Srinivasappa, J.,Jennen, C. M.,Gill, M.,Aasp,,Aasp,,Aasp,	Efficacy and safety of fort dodge animal health's bivalent swine influenza vaccine		Fort Dodge Anim Hlth, Fort Dodge, IA USA. Srinivasappa, J (reprint author), Fort Dodge Anim Hlth, Fort Dodge, IA USA.				American Association of Swine Veterinarians 2001, Proceedings	English			171-175	Perry	Amer Assoc Swine Veterinarians	1						2001	2001	3	N/A	N/A	N/A	N/A	N/A	N/A	N/A	N/A	N/A	N/A	N/A							0	0	0	1	L3 screened included		0		0
8128	Rapp-Gabrielson, V. J.,Gergen, L. R.,Eddy, B. A.,Wasmoen, T. L.,Lechtenberg, K. F.,Hanna, M.,Aasp,,Aasp,	Efficacy and safety of MaxiVac (R)-M+, a combination swine influenza vaccine, killed virus-mycoplasma hyopneumoniae bacterin		Schering Plough Anim Hlth Corp, Elkhorn, NE 68022 USA. Rapp-Gabrielson, VJ (reprint author), Schering Plough Anim Hlth Corp, Elkhorn, NE 68022 USA.				American Association of Swine Practitioners 2000, Proceedings	English			201-205	Perry	Amer Assoc Swine Veterinarians	1						2000	2000	3	N/A	N/A	N/A	N/A	N/A	N/A	N/A	N/A	N/A	N/A	N/A							0	0	0	1	L3 screened included		0		0
11466	T. Johnson, M. S.,E. Springer, M. S.,B. Bosworth, D. V. M. PhD,et al.,	Efficacy and serologic evaluation of a new one-dose swine influena vaccine			American Association of Swine Veterinarians	2004-03-02		AASV Annual Meeting		AASV Swine Information Library					33						2004	2004	3	N/A	N/A	N/A	N/A	N/A	N/A	N/A	N/A	N/A	N/A	N/A							0	0	0	1	L3 screened included		0		0
3793	Loving, C. L.,Lager, K. M.,Vincent, A. L.,Brockmeier, S. L.,Gauger, P. C.,Anderson, T. K.,Kitikoon, P.,Perez, D. R.,Kehrli, M. E., Jr.	Efficacy in pigs of inactivated and live attenuated influenza virus vaccines against infection and transmission of an emerging H3N2 similar to the 2011-2012 H3N2v					17	Journal of Virology	English	CABDirect		9895-9903	Washington	American Society for Microbiology (ASM)	0					87	2013	2013	3	N/A	N/A	N/A	N/A	N/A	N/A	N/A	N/A	N/A	N/A	N/A							0	0	0	1	L3 screened included		0		0
11426	V Rapp-Gabrielson, L. Gergen B. Eddy T. Wasmoen K. Lechtenberg Ryan Saltzman M. Hanna L. Kesl	EFFICACY OF A COMBINATION H1N1/H3N2 SIV-M. HYOPNEUMONIAE VACCINE IN SWINE			American Association of Swine Veterinarians	2002-06-01		International Pig Veterinary Society Congress		AASV Swine Information Library					33						2002	2002	3	N/A	N/A	N/A	N/A	N/A	N/A	N/A	N/A	N/A	N/A	N/A							0	0	0	1	L3 screened included		0		0
3738	Wen, Feng,Yu, Hai,Yang, FuRu,Huang, Meng,Yang, Sheng,Zhou, YanJun,Li, ZeJun,Tong, GuangZhi	Efficacy of a high-growth reassortant H1N1 influenza virus vaccine against the classical swine H1N1 subtype influenza virus in mice and pigs					11	Archives of Virology	English	CABDirect		2957-2967	Wien	Springer-Wien	0					159	2014	2014	3	N/A	N/A	N/A	N/A	N/A	N/A	N/A	N/A	N/A	N/A	N/A							0	0	0	1	L3 screened included		0		0
11488	Robotti, C.,J. Heldens, S. Alberti L. Alborali M. Ferrari	EFFICACY OF A NEW INACTIVATED SWINE INFLUENZA VACCINE CONTAINING CLASSIC AND RECENT PORCINE H1N1 AND H3N2 VIRUS STRAINS AGAINST HETEROLOGOUS CHALLENGE			American Association of Swine Veterinarians	2004-06-01		International Pig Veterinary Society Congress		AASV Swine Information Library					33						2004	2004	3	N/A	N/A	N/A	N/A	N/A	N/A	N/A	N/A	N/A	N/A	N/A							0	0	0	1	L3 screened included		0		0
4083	Loeffen, W. L. A.,Stockhofe, N.,Weesendorp, E.,Zoelen-Bos, D. van,Heutink, R.,Quak, S.,Goovaerts, D.,Heldens, J. G. M.,Maas, R.,Moormann, R. J.,Koch, G.	Efficacy of a pandemic (H1N1) 2009 virus vaccine in pigs against the pandemic influenza virus is superior to commercially available swine influenza vaccines					2019-03-04	Veterinary Microbiology	English	CABDirect		304-314	Oxford	Elsevier Ltd	0					152	2011	2011	3	N/A	N/A	N/A	N/A	N/A	N/A	N/A	N/A	N/A	N/A	N/A							0	0	0	1	L3 screened included		0		0
5737	Vleeschauwer, A. R. de,Baras, B.,Kyriakis, C. S.,Jacob, V.,Planty, C.,Giannini, S. L.,Mossman, S.,Reeth, K. van	Efficacy of an AS03A-adjuvanted split H5N1 influenza vaccine against an antigenically distinct low pathogenic H5N1 virus in pigs					37	Vaccine	English	CABDirect		5557-5563	Oxford	Elsevier Ltd	0					30	2012	2012	3	N/A	N/A	N/A	N/A	N/A	N/A	N/A	N/A	N/A	N/A	N/A							0	0	0	1	L3 screened included		0		0
10045	Mc Lenz, V. J. Rapp-Gabrielson A. Heinz L. P. Taylor J. Johnson T. Hildebrand K. Segur A. Kaliyati Y. Diamondidis,Veterinary Medicine, Research,Development, Zoetis Kalamazoo M. I. U. S. A.	Efficacy of an Experimental Swine Influenza Vaccine, Killed Virus, in Pigs Challenged With a Cluster IV-A H3N2 Swine Influenza A Virus			American Association of Swine Veterinarians	2016-09-16		Allen D. Leman Swine Conference		Swine Information Library					33							2016	3	N/A	N/A	N/A	N/A	N/A	N/A	N/A	N/A	N/A	N/A	N/A							0	0	0	1	L3 screened included		0		0
4433	Kyriakis, C. S.,Gramer, M. R.,Barbé, F.,Doorsselaere, J. van,Reeth, K. van	Efficacy of commercial swine influenza vaccines against challenge with a recent European H1N1 field isolate					2019-01-02	Veterinary Microbiology	English	CABDirect		67-74	Oxford	Elsevier Ltd	0					144	2010	2010	3	N/A	N/A	N/A	N/A	N/A	N/A	N/A	N/A	N/A	N/A	N/A							0	0	0	1	L3 screened included		0		0
10911		EFFICACY OF COMMERCIAL SWINE INFLUENZA VACCINES AGAINST CHALLENGE WITH A RECENT H1N1 FIELD ISOLATE			American Association of Swine Veterinarians	2008-06-01		International Pig Veterinary Society Congress		AASV Swine Information Library					33						2008	2008	3	N/A	N/A	N/A	N/A	N/A	N/A	N/A	N/A	N/A	N/A	N/A							0	0	0	1	L3 screened included		0		0
10033	M.C. Lenz, M. S.,V.J. Rapp-Gabrielson, D. V. M. PhD,A. Heinz, B. S.,et al.,	Efficacy of FluSure XP® swine influenza vaccine in pigs challenged with a cluster IV-A H3N2 swine influenza virus			American Association of Swine Veterinarians	2017-02-25		AASV Annual Meeting		Swine Information Library					33							2017	3	N/A	N/A	N/A	N/A	N/A	N/A	N/A	N/A	N/A	N/A	N/A							0	0	0	1	L3 screened included		0		0
3677	Meulen, K. van der,Elskens, P.,Schlegel, M.,Dürrwald, R.,Selbitz, H. J.,Vila, T.,Bublot, M.,Joisel, F.,Reeth, K. van	Efficacy of GRIPOVAC®3/RESPIPORC® FLU3 against challenge with a recent H1N2 swine influenza virus in pigs	Proceedings of the Joint Meeting of the 5th European Symposium of Porcine Health Management and the 50th Anniversary Meeting of the Pig Veterinary Society of Great Britain, Edinburgh, UK, 22nd - 24th May 2013						English	CABDirect		82	Thirsk	Pig Veterinary Society	33						2013	2013	3	N/A	N/A	N/A	N/A	N/A	N/A	N/A	N/A	N/A	N/A	N/A							0	0	0	1	L3 screened included		0		0
3305	Vincent, A. L.,Ciacci-Zanella, J. R.,Lorusso, A.,Gauger, P. C.,Zanella, E. L.,Kehrli, M. E., Jr.,Janke, B. H.,Lager, K. M.	Efficacy of inactivated swine influenza virus vaccines against the 2009 A/H1N1 influenza virus in pigs					15	Vaccine	English	CABDirect		2782-2787	Oxford	Elsevier Ltd	0					28	2010	2010	3	N/A	N/A	N/A	N/A	N/A	N/A	N/A	N/A	N/A	N/A	N/A							0	0	0	1	L3 screened included		0		0
3175	Duerrwald, R.,Schlegel, M.,Bauer, K.,Vissiennon, T.,Wutzler, P.,Schmidtke, M.	Efficacy of influenza vaccination and Tamiflu® treatment - comparative studies with Eurasian swine influenza viruses in pigs					4	PLoS ONE	English	CABDirect		e61597	San Francisco	Public Library of Sciences (PLoS)	0					8	2013	2013	3	N/A	N/A	N/A	N/A	N/A	N/A	N/A	N/A	N/A	N/A	N/A							0	0	0	1	L3 screened included		0		0
10671	V. J. Rapp-Gabrielson, L. R. Gergen B. A. Eddy D. E. Junker C. Q. Weston R. W. Fleck,T. L. Wasmoen	Efficacy of intradermal vaccination against challenge of wwine with a heterologous H3N2 swine influenza virus			American Association of Swine Veterinarians	2003-09-01		Allen D. Leman Swine Conference		AASV Swine Information Library					33						2003	2003	3	N/A	N/A	N/A	N/A	N/A	N/A	N/A	N/A	N/A	N/A	N/A							0	0	0	1	L3 screened included		0		0
3297	Vincent, A. L.,Ma, W. J.,Lager, K. M.,Janke, B. H.,Webby, R. J.,García-Sastre, A.,Richt, J. A.	Efficacy of intranasal administration of a truncated NS1 modified live influenza virus vaccine in swine					47	Vaccine	English	CABDirect		7999-8009	Amsterdam	Elsevier	0					25	2007	2007	3	N/A	N/A	N/A	N/A	N/A	N/A	N/A	N/A	N/A	N/A	N/A							0	0	0	1	L3 screened included		0		0
3984	Chae, J. S.,Lee, K. W.,Baek, P. S.,Son, J. H.,Yoon, I. J.	Efficacy of new inactivated trivalent swine influenza virus vaccine in sow	Proceedings of the 6th Asian Pig Veterinary Society Congress, Ho Chi Minh City, Vietnam, 23-25 September 2013						English	CABDirect		PO201	Ho Chi Minh City	Nong Lam University	33						2013	2013	3	N/A	N/A	N/A	N/A	N/A	N/A	N/A	N/A	N/A	N/A	N/A							0	0	0	1	L3 screened included		0		0
3299	Lee, JeeHoon,Gramer, M. R.,Joo, HanSoo	Efficacy of swine influenza A virus vaccines against an H3N2 virus variant					3	Canadian Journal of Veterinary Research	English	CABDirect		207-212	Ottawa	Canadian Veterinary Medical Association	0					71	2007	2007	3	N/A	N/A	N/A	N/A	N/A	N/A	N/A	N/A	N/A	N/A	N/A							0	0	0	1	L3 screened included		0		0
10355	Pravina Kitikoon, D. V. M. PhD,Channing Sebo, D. V. M.,Mark Mogler, PhD,et al.,	Efficacy of swine influenza virus replicon particle vaccination including cellular and humoral responses after challenge			American Association of Swine Veterinarians	2018-03-03		AASV Annual Meeting		AASV Swine Information Library					33						2018	2018	3	N/A	N/A	N/A	N/A	N/A	N/A	N/A	N/A	N/A	N/A	N/A							0	0	0	1	L3 screened included		0		0
4006	Reeth, K. van,Labarque, G.,Clercq, S. de,Pensaert, M.	Efficacy of vaccination of pigs with different H1N1 swine influenza viruses using a recent challenge strain and different parameters of protection					31	Vaccine	English	CABDirect		4479-4486	Oxford	Elsevier Science Ltd	0					19	2001	2001	3	N/A	N/A	N/A	N/A	N/A	N/A	N/A	N/A	N/A	N/A	N/A							0	0	0	1	L3 screened included		0		0
7979	Srinivasappa, J.,Morozov, I.,Gill, M.,Chu, H. J.,Aasv,,Aasv,	Efficacy, safety and serological cross-reactivity of Fort Dodge Animal Health's swine influenza vaccine						American Association of Swine Veterinarians, Proceedings	English			191-197	Perry	Amer Assoc Swine Veterinarians	1						2003	2003	3	N/A	N/A	N/A	N/A	N/A	N/A	N/A	N/A	N/A	N/A	N/A							0	0	0	1	L3 screened included		0		0
3316	Masic, A.,Booth, J. S.,Mutwiri, G. K.,Babiuk, L. A.,Zhou, Yan	Elastase-dependent live attenuated swine influenza A viruses are immunogenic and confer protection against swine influenza A virus infection in pigs					19	Journal of Virology	English	CABDirect		10198-10210	Washington	American Society for Microbiology (ASM)	0					83	2009	2009	3	N/A	N/A	N/A	N/A	N/A	N/A	N/A	N/A	N/A	N/A	N/A							0	0	0	1	L3 screened included		0		0
10074	R. Thompson, L. Coleman,Health, Team	Elimination of Influenza A Virus in multiple breed to wean herds			American Association of Swine Veterinarians	2016-06-07		International Pig Veterinary Society Congress		Swine Information Library					33							2016	3	N/A	N/A	N/A	N/A	N/A	N/A	N/A	N/A	N/A	N/A	N/A							0	0	0	1	L3 screened included		0		0
2977	St-Hilaire, M.,Desrosiers, R.	Elimination of PRCV and H3N2 swine influenza virus from a production network using a 4-week batch farrowing system	Evidence-based practice: how do we get there? American Association of Swine Veterinarians 42nd Annual Meeting Proceedings, 5-8 March, 2011, Phoenix, Arizona, USA						English	CABDirect		155	Perry	American Association of Swine Veterinarians	33						2011	2011	3	N/A	N/A	N/A	N/A	N/A	N/A	N/A	N/A	N/A	N/A	N/A							0	0	0	1	L3 screened included		0		0
10289	R. W. Thompson, Dvm Ms,L. L. Coleman, D. V. M.,M. R. Culhane, D. V. M. PhD,et al.,	Elimination of two consecutive swine influenza subtypes in a large breed to wean herd			American Association of Swine Veterinarians	2014-03-02		AASV Annual Meeting		AASV Swine Information Library					33						2014	2014	3	N/A	N/A	N/A	N/A	N/A	N/A	N/A	N/A	N/A	N/A	N/A							0	0	0	1	L3 screened included		0		0
10202	Robert, Thompson	Elimination of two consecutive swine influenza subtypes in a large breed-to-wean herd			American Association of Swine Veterinarians	2014-06-01		International Pig Veterinary Society Congress		Swine Information Library					33							2014	3	N/A	N/A	N/A	N/A	N/A	N/A	N/A	N/A	N/A	N/A	N/A							0	0	0	1	L3 screened included		0		0
3260	Gauger, P. C.,Vincent, A. L.,Loving, C. L.,Lager, K. M.,Janke, B. H.,Kehrli, M. E., Jr.,Roth, J. A.	Enhanced pneumonia and disease in pigs vaccinated with an inactivated human-like (δ-cluster) H1N2 vaccine and challenged with pandemic 2009 H1N1 influenza virus					15	Vaccine	English	CABDirect		2712-2719	Oxford	Elsevier Ltd	0					29	2011	2011	3	N/A	N/A	N/A	N/A	N/A	N/A	N/A	N/A	N/A	N/A	N/A							0	0	0	1	L3 screened included		0		0
3589	Hiremath, J.,Kang, KyungIl,Xia, Ming,Elaish, M.,Binjawadagi, B.,Ouyang, K.,Dhakal, S.,Arcos, J.,Torrelles, J. B.,Jiang, X.,Lee, ChangWon,Renukaradhya, G. J.	Entrapment of H1N1 influenza virus derived conserved peptides in PLGA nanoparticles enhances T cell response and vaccine efficacy in pigs					4	PLoS ONE	English	CABDirect		e0151922	San Francisco	Public Library of Sciences (PLoS)	0					11	2016	2016	3	N/A	N/A	N/A	N/A	N/A	N/A	N/A	N/A	N/A	N/A	N/A							0	0	0	1	L3 screened included		0		0
79	Corzo Rugeles, Cesar Agustin	Epidemiology of Influenza A viruses of Swine: Surveillance, Airborne Detection and Dissemination				2012			English	Agricultural & Environmental Science Database; ProQuest Dissertations & Theses A&I		160	Ann Arbor	University of Minnesota	2		Morrison, Robert B. Gramer, Marie		Ph.D.	3598189	2012	2012	3	N/A	N/A	N/A	N/A	N/A	N/A	N/A	N/A	N/A	N/A	N/A							0	0	0	1	L3 screened included		0		0
8035	Fleck, R.,Behrens, A.,Aasv,,Aasv,,Aasv,	Evaluation of a maternal antibody decay curve for H1N1 swine influenza virus using the hemagglutination inhibition and the IDEXX ELISA tests		Schering Plough Anim Hlth Corp, Union, NJ USA. Fleck, R (reprint author), Schering Plough Anim Hlth Corp, Union, NJ USA.				American Association of Swine Veterinarians, Proceedings	English			109-110	Perry	Amer Assoc Swine Veterinarians	1						2002	2002	3	N/A	N/A	N/A	N/A	N/A	N/A	N/A	N/A	N/A	N/A	N/A							0	0	0	1	L3 screened included		0		0
1728	Foley, P.,Levings, R.,Saari, D.,Hanson, S.	Evaluation of a potential swine influenza vaccine						Proceedings of the Annual Meeting of the United States Animal Health Association	English	CABDirect		61-64			0					99	1995	1995	3	N/A	N/A	N/A	N/A	N/A	N/A	N/A	N/A	N/A	N/A	N/A							0	0	0	1	L3 screened included		0		0
3506	Bikour, M. H.,Cornaglia, E.,Elazhary, Y.	Evaluation of a protective immunity induced by an inactivated influenza H3N2 vaccine after an intratracheal challenge of pigs					4	Canadian Journal of Veterinary Research	English	CABDirect		312-314			0					60	1996	1996	3	N/A	N/A	N/A	N/A	N/A	N/A	N/A	N/A	N/A	N/A	N/A							0	0	0	1	L3 screened included		0		0
3410	Wesley, R. D.,Lager, K. M.	Evaluation of a recombinant human adenovirus-5 vaccine administered via needle-free device and intramuscular injection for vaccination of pigs against swine influenza virus					11	American Journal of Veterinary Research	English	CABDirect		1943-1947	Schaumburg	American Veterinary Medical Association	0					66	2005	2005	3	N/A	N/A	N/A	N/A	N/A	N/A	N/A	N/A	N/A	N/A	N/A							0	0	0	1	L3 screened included		0		0
11327	Brad Bosworth, D. V. M. PhD,Matt Erdman, D. V. M. PhD,Peter Winter, PhD,et al.,	Evaluation of a virus-like replicon particle vaccine expressing proteins of SIV in pigs with and without maternally derived antibodies			American Association of Swine Veterinarians	2009-03-02		AASV Annual Meeting		AASV Swine Information Library					33						2009	2009	3	N/A	N/A	N/A	N/A	N/A	N/A	N/A	N/A	N/A	N/A	N/A							0	0	0	1	L3 screened included		0		0
11606	Robyn, Fleck,Dave, Theis,Brad, Eddy,et al.,	Evaluation of antibody response to swine influenza virus subtypes H1N1 and H3N2 in vaccinated pigs by different test procedures			American Association of Swine Veterinarians	2006-03-02		AASV Annual Meeting		AASV Swine Information Library					33						2006	2006	3	N/A	N/A	N/A	N/A	N/A	N/A	N/A	N/A	N/A	N/A	N/A							0	0	0	1	L3 screened included		0		0
10345	L. Redies,J.C.S Harding, D. V. M. M. S. Dipl Abvp,S.E. Detmer, D. V. M. PhD	Evaluation of autogenous vaccine efficacy in western Canadian swine herds			American Association of Swine Veterinarians	2017-02-25		AASV Annual Meeting		AASV Swine Information Library					33						2017	2017	3	N/A	N/A	N/A	N/A	N/A	N/A	N/A	N/A	N/A	N/A	N/A							0	0	0	1	L3 screened included		0		0
4130	Kuhn, M.,Rapp-Gabrielson, V. J.,Lenz, M. C.,Hildebrand, T.,Taylor, L.,Gramer, M. R.	Evaluation of cross-protection of FluSure XP® against a heterologous gamma cluster H1N1 swine influenza virus challenge	Integrating science, welfare, and economics in practice. American Association of Swine Veterinarians 43rd Annual Meeting Proceedings, Denver, Colorado, USA, 10-13 March 2012						English	CABDirect		367-368	Perry	American Association of Swine Veterinarians	33						2012	2012	3	N/A	N/A	N/A	N/A	N/A	N/A	N/A	N/A	N/A	N/A	N/A							0	0	0	1	L3 screened included		0		0
10864	Randy Davis, Brad Eddy Huchappa Jayappa Diane Sweeney,Terri, Wasmoen	Evaluation of efficacy of swine influenza virus subtype H3N2 vaccine in providing protection against heterologous challenge			American Association of Swine Veterinarians	2006-09-01		Allen D. Leman Swine Conference		AASV Swine Information Library					33						2006	2006	3	N/A	N/A	N/A	N/A	N/A	N/A	N/A	N/A	N/A	N/A	N/A							0	0	0	1	L3 screened included		0		0
10141	T. Miller, PhD,M. Pfannenstiel, PhD,W. Swafford, D. V. M.	Evaluation of efficacy, safety and stability of a novel adjuvant system in conventional and advanced vaccine platform technologies for use with various antigens in swine vaccines			American Association of Swine Veterinarians	2016-02-27		AASV Annual Meeting		Swine Information Library					33							2016	3	N/A	N/A	N/A	N/A	N/A	N/A	N/A	N/A	N/A	N/A	N/A							0	0	0	1	L3 screened included		0		0
7983	Ficken, M. D.,Sornsen, S.,Aasv,,Aasv,	Evaluation of experimental vaccines containing H1N1 and H3N2 swine influenza viruses, parvovirus, erysipelas, and leptospira antigens		Pfizer Anim Hlth Vet Med Res & Dev, Lincoln, NE USA. Ficken, MD (reprint author), Pfizer Anim Hlth Vet Med Res & Dev, Lincoln, NE USA.				American Association of Swine Veterinarians, Proceedings	English			221-225	Perry	Amer Assoc Swine Veterinarians	1						2003	2003	3	N/A	N/A	N/A	N/A	N/A	N/A	N/A	N/A	N/A	N/A	N/A							0	0	0	1	L3 screened included		0		0
11422	Martin, D. Ficken	Evaluation of experimental vaccines for protecting pigs against swine influenza induced by H1N1 swine influenza virus			American Association of Swine Veterinarians	2002-06-01		International Pig Veterinary Society Congress		AASV Swine Information Library					33						2002	2002	3	N/A	N/A	N/A	N/A	N/A	N/A	N/A	N/A	N/A	N/A	N/A							0	0	0	1	L3 screened included		0		0
11423	Martin, D. Ficken	Evaluation of experimental vaccines for protecting pigs against swine influenza induced by H3N2 swine influenza virus			American Association of Swine Veterinarians	2002-06-01		International Pig Veterinary Society Congress		AASV Swine Information Library					33						2002	2002	3	N/A	N/A	N/A	N/A	N/A	N/A	N/A	N/A	N/A	N/A	N/A							0	0	0	1	L3 screened included		0		0
10975	G. J. Bosch	Evaluation of Exposure to Mycoplasma hyopneumoniae, PRRS Virus, and Swine Influenza Virus Using Serology and Polymerase Chain Reaction in Growing and Finishing Swine			American Association of Swine Veterinarians	2000-03-02		AASV Annual Meeting		AASV Swine Information Library					33						2000	2000	3	N/A	N/A	N/A	N/A	N/A	N/A	N/A	N/A	N/A	N/A	N/A							0	0	0	1	L3 screened included		0		0
95	Carlson, James Scott	Evaluation of Pre- and Post-vaccination Influenza A Virus Antibody Responses in Breeding Age Replacement Gilts from Twelve Production Systems in the United States				2017			English	ProQuest Dissertations & Theses A&I		86	Ann Arbor	Iowa State University	2		Gauger, Philip C.		M.S.	10641457	2017	2017	3	N/A	N/A	N/A	N/A	N/A	N/A	N/A	N/A	N/A	N/A	N/A							0	0	0	1	L3 screened included		0		0
11467	Darrell L. Neuberger, D. V. M.,Igor Moroov, D. V. M. PhD,Deborah A. Champ, D. V. M. Mpvm Dipl Acvpm	Evaluation of protection for Suvaxyn SIV vaccination against H1N2 swine influena virus			American Association of Swine Veterinarians	2004-03-02		AASV Annual Meeting		AASV Swine Information Library					33						2004	2004	3	N/A	N/A	N/A	N/A	N/A	N/A	N/A	N/A	N/A	N/A	N/A							0	0	0	1	L3 screened included		0		0
78	Mogler, Mark Alan	Evaluation of replicon particle vaccines for porcine reproductive and respiratory syndrome virus				2012			English	Biological Science Database; ProQuest Dissertations & Theses A&I		106	Ann Arbor	Iowa State University	2		Bartholomay, Lyric Songer, J. Glenn		Ph.D.	3548415	2012	2012	3	N/A	N/A	N/A	N/A	N/A	N/A	N/A	N/A	N/A	N/A	N/A							0	0	0	1	L3 screened included		0		0
11668	Nathan, Schaefer,Matt, Allerson,Marie Gramer, D. V. M. PhD,et al.,	Evaluation of swine influenza virus serum antibody levels following vaccination of sows with FluSure and Biomune autogenous vaccines			American Association of Swine Veterinarians	2008-03-02		AASV Annual Meeting		AASV Swine Information Library					33						2008	2008	3	N/A	N/A	N/A	N/A	N/A	N/A	N/A	N/A	N/A	N/A	N/A							0	0	0	1	L3 screened included		0		0
10788	JeeHoon Lee, Marie Gramer HanSoo Joo	Evaluation of the ability of vaccines to cross-protect against a serologically and genetically diverse H3N2 virus variant			American Association of Swine Veterinarians	2005-09-01		Allen D. Leman Swine Conference		AASV Swine Information Library					33						2005	2005	3	N/A	N/A	N/A	N/A	N/A	N/A	N/A	N/A	N/A	N/A	N/A							0	0	0	1	L3 screened included		0		0
5357	Pascua, P. N. Q.,Song, MinSuk,Lee, JunHan,Park, KukJin,Kwon, HyeokIl,Baek, YunHee,Hong, SeungPyo,Rho, JongBok,Kim, ChulJoong,Poo, HarYoung,Ryoo, T. S.,Sung, MoonHee,Choi, YoungKi	Evaluation of the efficacy and cross-protectivity of recent human and swine vaccines against the pandemic (H1N1) 2009 virus infection					No.December	PLoS ONE	English	CABDirect		e8431	San Francisco	Public Library of Sciences (PLoS)	0						2009	2009	3	N/A	N/A	N/A	N/A	N/A	N/A	N/A	N/A	N/A	N/A	N/A							0	0	0	1	L3 screened included		0		0
3530	Murcia, P. R.,Hughes, J.,Battista, P.,Lloyd, L.,Baillie, G. J.,Ramirez-Gonzalez, R. H.,Ormond, D.,Oliver, K.,Elton, D.,Mumford, J. A.,Caccamo, M.,Kellam, P.,Grenfell, B. T.,Holmes, E. C.,Wood, J. L. N.	Evolution of an Eurasian Avian-like influenza virus in naïve and vaccinated pigs					5	PLoS Pathogens	English	CABDirect		e1002730	San Francisco	Public Library of Sciences (PLoS)	0					8	2012	2012	3	N/A	N/A	N/A	N/A	N/A	N/A	N/A	N/A	N/A	N/A	N/A							0	0	0	1	L3 screened included		0		0
10871	Amy L. Vincent, D. V. M. PhD,Juergen A. Richt, D. V. M. PhD,Kelly M. Lager, D. V. M. PhD	Experimental Evaluation of Killed and Modified Live-Virus Vaccines against Swine Influenza Virus			American Association of Swine Veterinarians	2006-11-01		ISU Swine Disease Conference for Swine Practitioners		AASV Swine Information Library					33						2006	2006	3	N/A	N/A	N/A	N/A	N/A	N/A	N/A	N/A	N/A	N/A	N/A							0	0	0	1	L3 screened included		0		0
10658	Y. K. Choi,Han, S. Joo	Experimental infection of swine influenza virus subtype H1N2 in pigs with maternal immunity			American Association of Swine Veterinarians	2003-09-01		Allen D. Leman Swine Conference		AASV Swine Information Library					33						2003	2003	3	N/A	N/A	N/A	N/A	N/A	N/A	N/A	N/A	N/A	N/A	N/A							0	0	0	1	L3 screened included		0		0
3654	Lloyd, L. E.,Jonczyk, M.,Jervis, C. M.,Flack, D. J.,Lyall, J.,Foote, A.,Mumford, J. A.,Brown, I. H.,Wood, J. L.,Elton, D. M.	Experimental transmission of avian-like swine H1N1 influenza virus between immunologically naïve and vaccinated pigs					5	Influenza and other Respiratory Viruses	English	CABDirect		357-364	Oxford	Wiley-Blackwell	0					5	2011	2011	3	N/A	N/A	N/A	N/A	N/A	N/A	N/A	N/A	N/A	N/A	N/A							0	0	0	1	L3 screened included		0		0
5766	Toft, N.,Kristensen, A. R.,Jørgensen, E.	Exploring the cost-benefit analysis of vaccines for infectious diseases in slaughter pig production					No.supp. 98	Acta Veterinaria Scandinavica, Supplementum	English	CABDirect		230	Vanlose	The Danish Veterinary Association	0						2003	2003	3	N/A	N/A	N/A	N/A	N/A	N/A	N/A	N/A	N/A	N/A	N/A							0	0	0	1	L3 screened included		0		0
4204	Olson, Z. F.,Sandbulte, M. R.,Souza, C. K.,Perez, D. R.,Vincent, A. L.,Loving, C. L.	Factors affecting induction of peripheral IFN-γ recall response to influenza A virus vaccination in pigs						Veterinary Immunology and Immunopathology	English	CABDirect		57-65	Amsterdam	Elsevier B. V.	0					185	2017	2017	3	N/A	N/A	N/A	N/A	N/A	N/A	N/A	N/A	N/A	N/A	N/A							0	0	0	1	L3 screened included		0		0
10804	Vincent, A. L. Lager K. M. Gramer M. G. Richt J. A. Janke B. H.	FAILURE OF CROSS-PROTECTION BY INACTIVATED VACCINES FOR TWO U.S. H1 SWINE INFLUENZA VIRUS (SIV) ISOLATES			American Association of Swine Veterinarians	2006-06-01		International Pig Veterinary Society Congress		AASV Swine Information Library					33						2006	2006	3	N/A	N/A	N/A	N/A	N/A	N/A	N/A	N/A	N/A	N/A	N/A							0	0	0	1	L3 screened included		0		0
11627	Amy L. Vincent, D. V. M. PhD,Kelly M. Lager, D. V. M. PhD,Bruce H. Janke, D. V. M. PhD,et al.,	Failure of protection against a US H1N2 swine influenza virus in pigs vaccinated with an inactivated classical swine H1N1 vaccine			American Association of Swine Veterinarians	2007-03-02		AASV Annual Meeting		AASV Swine Information Library					33						2007	2007	3	N/A	N/A	N/A	N/A	N/A	N/A	N/A	N/A	N/A	N/A	N/A							0	0	0	1	L3 screened included		0		0
3444	Vincent, A. L.,Lager, K. M.,Janke, B. H.,Gramer, M. R.,Richt, J. A.	Failure of protection and enhanced pneumonia with a US H1N2 swine influenza virus in pigs vaccinated with an inactivated classical swine H1N1 vaccine					4	Veterinary Microbiology	English	CABDirect		310-323	Amsterdam	Elsevier	0					126	2008	2008	3	N/A	N/A	N/A	N/A	N/A	N/A	N/A	N/A	N/A	N/A	N/A							0	0	0	1	L3 screened included		0		0
3174	Poljak, Z.,Dewey, C. E.,Martin, S. W.,Christensen, J.,Friendship, R. M.	Field efficacy of an inactivated bivalent influenza vaccine in a multi-site swine production system during an outbreak of systemic porcine circovirus associated disease					2	Canadian Journal of Veterinary Research	English	CABDirect		108-117	Ottawa	Canadian Veterinary Medical Association	0					74	2010	2010	3	N/A	N/A	N/A	N/A	N/A	N/A	N/A	N/A	N/A	N/A	N/A							0	0	0	1	L3 screened included		0		0
10338	Schlegel, Michael,Dürrwald, Ralf,Kreienbrock, Lothar,Vila, Thaïs,Selbitz, Hans-Joachim	Field safety of the administration of a new swine influenza virus vaccine Respiporc(r) Flu3/Gripovac(r) 3 in pregnant sows and gilts			American Association of Swine Veterinarians	2010-06-01		International Pig Veterinary Society Congress		AASV Swine Information Library					33						2010	2010	3	N/A	N/A	N/A	N/A	N/A	N/A	N/A	N/A	N/A	N/A	N/A							0	0	0	1	L3 screened included		0		0
5166	Bertrand, F.,Arous, J. B.,Shevtsov, A.,Remyga, S.,Goryushev, O.,Deville, S.,Dupuis, L.	Flexible adjuvants for combined live and inactivated swine vaccines	Proceedings of the 6th Asian Pig Veterinary Society Congress, Ho Chi Minh City, Vietnam, 23-25 September 2013						English	CABDirect		PO236	Ho Chi Minh City	Nong Lam University	33						2013	2013	3	N/A	N/A	N/A	N/A	N/A	N/A	N/A	N/A	N/A	N/A	N/A							0	0	0	1	L3 screened included		0		0
10130	Sophia Xu, B. V. M. PhD,Juliette Ben Arous, PhD,Sébastien, Deville,et al.,	Flexible adjuvants for combined live Aujesky’s disease and inactivated swine influenza vaccines			American Association of Swine Veterinarians	2016-02-27		AASV Annual Meeting		Swine Information Library					33							2016	3	N/A	N/A	N/A	N/A	N/A	N/A	N/A	N/A	N/A	N/A	N/A							0	0	0	1	L3 screened included		0		0
10258	Juliette Ben, Arous	Flexible adjuvants for combined live Aujesky's disease and inactivated swine influenza vaccines			American Association of Swine Veterinarians	2014-06-01		International Pig Veterinary Society Congress		Swine Information Library					33							2014	3	N/A	N/A	N/A	N/A	N/A	N/A	N/A	N/A	N/A	N/A	N/A							0	0	0	1	L3 screened included		0		0
4129	Arous, J. B.,Shevtsov, A.,Remyga, S.,Goryushev, O.,Deville, S.,Bertrand, F.,Dupuis, L.	Flexible polymer and emulsion adjuvants for combined live and inactivated swine vaccines	Proceedings of the Joint Meeting of the 5th European Symposium of Porcine Health Management and the 50th Anniversary Meeting of the Pig Veterinary Society of Great Britain, Edinburgh, UK, 22nd - 24th May 2013						English	CABDirect		188	Thirsk	Pig Veterinary Society	33						2013	2013	3	N/A	N/A	N/A	N/A	N/A	N/A	N/A	N/A	N/A	N/A	N/A							0	0	0	1	L3 screened included		0		0
10325	Thayer C. Hoover, D. V. M.,Martin D. Ficken, D. V. M. PhD	Further evaluation of the effect of SIV maternally derived antibodies on active immuniation			American Association of Swine Veterinarians	2004-03-02		AASV Annual Meeting		AASV Swine Information Library					33						2004	2004	3	N/A	N/A	N/A	N/A	N/A	N/A	N/A	N/A	N/A	N/A	N/A							0	0	0	1	L3 screened included		0		0
8805	Moon, H. J.,Oh, J. S.,Na, W.,Yeom, M.,Han, S. Y.,Kim, S. J.,Park, B. K.,Song, D. S.,Kang, B. K.	Genetic Characteristics and Immunogenicity of Pandemic H1N1 Influenza Virus Isolate from Pig in Korea		[Moon, Hyoung Joon; Han, Sang Yoon; Kim, Sung Jae; Kang, Bo Kyu] Green Cross Vet Prod, Res Unit, 438 Jungbu Daero, Yongin 17066, South Korea. [Na, Woonsung; Yeom, Minjoo; Song, Dae Sub] Korea Univ, Dept Pharm, Coll Pharm, 2511 Sejong Ro, Sejong 30019, South Korea. [Oh, Jin Sik] MEDIAN Diagnost Inc, Chunchon 24339, South Korea. [Park, Bong Kyun] Seoul Natl Univ, Coll Vet Med, Dept Vet Med, Virol L…		Oct	5	Immune Network	English			311-315			0				Article	16	2016	2016	3	N/A	N/A	N/A	N/A	N/A	N/A	N/A	N/A	N/A	N/A	N/A							0	0	0	1	L3 screened included		0		0
3247	Reeth, K. van,Brown, I.,Essen, S.,Pensaert, M.	Genetic relationships, serological cross-reaction and cross-protection between H1N2 and other influenza A virus subtypes endemic in European pigs					2019-01-02	Virus Research	English	CABDirect		115-124	Oxford	Elsevier Science Ltd	0					103	2004	2004	3	N/A	N/A	N/A	N/A	N/A	N/A	N/A	N/A	N/A	N/A	N/A							0	0	0	1	L3 screened included		0		0
3693	Diaz, A.,Enomoto, S.,Romagosa, A.,Sreevatsan, S.,Nelson, M.,Culhane, M.,Torremorell, M.	Genome plasticity of triple-reassortant H1N1 influenza A virus during infection of vaccinated pigs					10	Journal of General Virology	English	CABDirect		2982-2993	London	Society for General Microbiology	0					96	2015	2015	3	N/A	N/A	N/A	N/A	N/A	N/A	N/A	N/A	N/A	N/A	N/A							0	0	0	1	L3 screened included		0		0
11335	William L. Hollis, D. V. M.	Gilt development strategies for excellence			American Association of Swine Veterinarians	2009-03-02		AASV Annual Meeting		AASV Swine Information Library					33						2009	2009	3	N/A	N/A	N/A	N/A	N/A	N/A	N/A	N/A	N/A	N/A	N/A							0	0	0	1	L3 screened included		0		0
3136	Veen, R. L. vander,Mogler, M. A.,Russell, B. J.,Loynachan, A. T.,Harris, D. L. H.,Kamrud, K. I.	Haemagglutinin and nucleoprotein replicon particle vaccination of swine protects against the pandemic H1N1 2009 virus					14	Veterinary Record	English	CABDirect		344	London	BMJ Publishing Group	0					173	2013	2013	3	N/A	N/A	N/A	N/A	N/A	N/A	N/A	N/A	N/A	N/A	N/A							0	0	0	1	L3 screened included		0		0
3900	Loving, C. L.,Vincent, A. L.,Pena, L.,Perez, D. R.	Heightened adaptive immune responses following vaccination with a temperature-sensitive, live-attenuated influenza virus compared to adjuvanted, whole-inactivated virus in pigs					40	Vaccine	English	CABDirect		5830-5838	Oxford	Elsevier Ltd	0					30	2012	2012	3	N/A	N/A	N/A	N/A	N/A	N/A	N/A	N/A	N/A	N/A	N/A							0	0	0	1	L3 screened included		0		0
2995	Rajao, D. S.,Sandbulte, M. R.,Gauger, P. C.,Kitikoon, P.,Platt, R.,Roth, J. A.,Perez, D. R.,Loving, C. L.,Vincent, A. L.	Heterologous challenge in the presence of maternally-derived antibodies results in vaccine-associated enhanced respiratory disease in weaned piglets						Virology	English	CABDirect		79-88	Amsterdam	Elsevier	0					491	2016	2016	3	N/A	N/A	N/A	N/A	N/A	N/A	N/A	N/A	N/A	N/A	N/A							0	0	0	1	L3 screened included		0		0
8715	Van Reeth, K.,Gracia, J. C. M.,Trus, I.,Sys, L.,Claes, G.,Versnaeyen, H.,Cox, E.,Krammer, F.,Qiu, Y.	Heterologous prime-boost vaccination with H3N2 influenza viruses of swine favors cross-clade antibody responses and protection	npj Vaccines	[Van Reeth, Kristien; Gracia, Jose Carlos Mancera; Trus, Ivan; Sys, Lieve; Claes, Gerwin] Univ Ghent, Virol Lab, Fac Vet Med, Ghent, Belgium. [Versnaeyen, Han] Univ Ghent, Fac Vet Med, Lab Pathol, Ghent, Belgium. [Cox, Eric] Univ Ghent, Fac Vet Med, Lab Immunol, Ghent, Belgium. [Krammer, Florian] Icahn Sch Med Mt Sinai, Dept Microbiol, New York, NY 10029 USA. [Qiu, Yu] OIE Subreg Representat Sout…		Apr		Npj Vaccines	English			10			0				Article	2	2017	2017	3	N/A	N/A	N/A	N/A	N/A	N/A	N/A	N/A	N/A	N/A	N/A							0	0	0	1	L3 screened included		0		0
9089	Hughes, H.,Olson, Z.,Gauger, P.,Vincent, A.,Brockmeier, S.,Loving, C.	Immune mechanisms associated with enhanced influenza A virus disease versus cross-protection in vaccinated pigs	J. Immunol.	[Gauger, Phillip] Iowa State Univ, Vet Diagnost & Prod Anim Med, Ames, IA USA. [Hughes, Holly; Olson, Zahra; Vincent, Amy; Brockmeier, Susan; Loving, Crystal] USDA ARS, Natl Anim Dis Ctr, Ames, IA USA.		May		Journal of Immunology	English			1			0				Meeting Abstract	194	2015	2015	3	N/A	N/A	N/A	N/A	N/A	N/A	N/A	N/A	N/A	N/A	N/A							0	0	0	1	L3 screened included		0		0
7885	Kitikoon, P.,Thacker, E.,Nilubol, D.,Yu, S.,Erickson, B.,Janke, B.,Hoover, T.,Sornsen, S.,Amer Assoc Swine, Vet	Immune response and effect of maternal antibody interference on vaccination with a bivalent swine influenza vaccine		Iowa State Univ, Ames, IA 50011 USA. Kitikoon, P (reprint author), Iowa State Univ, Ames, IA 50011 USA.				36th Annual Meeting of the American Association of Swine Veterinarians, Proceedings	English			363-365	Perry	Amer Assoc Swine Veterinarians	1						2005	2005	3	N/A	N/A	N/A	N/A	N/A	N/A	N/A	N/A	N/A	N/A	N/A							0	0	0	1	L3 screened included		0		0
3433	Xu, JiaRong,Huang, DongYan,Liu, ShiChao,Lin, HuiXing,Zhu, HaoDan,Liu, Bao,Lu, ChengPing	Immune responses and protection efficacy of a recombinant swinepox virus expressing HA1 against swine H3N2 influenza virus in mice and pigs					2	Virus Research	English	CABDirect		188-195	Amsterdam	Elsevier B. V.	0					167	2012	2012	3	N/A	N/A	N/A	N/A	N/A	N/A	N/A	N/A	N/A	N/A	N/A							0	0	0	1	L3 screened included		0		0
3170	Xu, JiaRong,Huang, DongYan,Xu, JiaPing,Liu, ShiChao,Lin, HuiXing,Zhu, HaoDan,Liu, Bao,Chen, Wen,Lu, ChengPing	Immune responses and protective efficacy of a recombinant swinepox virus co-expressing HA1 genes of H3N2 and H1N1 swine influenza virus in mice and pigs					1	Veterinary Microbiology	English	CABDirect		259-264	Oxford	Elsevier Ltd	0					162	2013	2013	3	N/A	N/A	N/A	N/A	N/A	N/A	N/A	N/A	N/A	N/A	N/A							0	0	0	1	L3 screened included		0		0
3269	Xu, JiaRong,Huang, DongYan,Liu, ShiChao,Lin, HuiXing,Zhu, HaoDan,Liu, Bao,Lu, ChengPing	Immune responses and protective efficacy of a recombinant swinepox virus expressing HA1 against swine H1N1 influenza virus in mice and pigs					20	Vaccine	English	CABDirect		3119-3125	Oxford	Elsevier Ltd	0					30	2012	2012	3	N/A	N/A	N/A	N/A	N/A	N/A	N/A	N/A	N/A	N/A	N/A							0	0	0	1	L3 screened included		0		0
5058	Lefevre, E. A.,Carr, B. V.,Inman, C. F.,Prentice, H.,Brown, I. H.,Brookes, S. M.,Garcon, F.,Hill, M. L.,Iqbal, M.,Elderfield, R. A.,Barclay, W. S.,Gubbins, S.,Bailey, M.,Charleston, B.	Immune responses in pigs vaccinated with adjuvanted and non-adjuvanted A(H1N1)pdm/09 influenza vaccines used in human immunization programmes					3	PLoS ONE	English	CABDirect		e32400	San Francisco	Public Library of Sciences (PLoS)	0					7	2012	2012	3	N/A	N/A	N/A	N/A	N/A	N/A	N/A	N/A	N/A	N/A	N/A							0	0	0	1	L3 screened included		0		0
54	Larsen, Diane Louise	Immune responses to DNA vaccination and natural infection with influenza virus				1999			English	ProQuest Dissertations & Theses A&I		190	Ann Arbor	The University of Wisconsin - Madison	2		Olsen, Christopher W.		Ph.D.	9956197	1999	1999	3	N/A	N/A	N/A	N/A	N/A	N/A	N/A	N/A	N/A	N/A	N/A							0	0	0	1	L3 screened included		0		0
5277	Larsen, D. L.,Karasin, A.,Olsen, C. W.	Immunization of pigs against influenza virus infection by DNA vaccine priming followed by killed-virus vaccine boosting					20/22	Vaccine	English	CABDirect		2842-2853	Oxford	Elsevier Science Ltd	0					19	2001	2001	3	N/A	N/A	N/A	N/A	N/A	N/A	N/A	N/A	N/A	N/A	N/A							0	0	0	1	L3 screened included		0		0
4506	Macklin, M. D.,McCabe, D.,McGregor, M. W.,Neumann, V.,Meyer, T.,Callan, R.,Hinshaw, V. S.,Swain, W. F.	Immunization of pigs with a particle-mediated DNA vaccine to influenza A virus protects against challenge with homologous virus					2	Journal of Virology	English	CABDirect		1491-1496			0					72	1998	1998	3	N/A	N/A	N/A	N/A	N/A	N/A	N/A	N/A	N/A	N/A	N/A							0	0	0	1	L3 screened included		0		0
4139	Klingbeil, K.,Lange, E.,Teifke, J. P.,Mettenleiter, T. C.,Fuchs, W.	Immunization of pigs with an attenuated pseudorabies virus recombinant expressing the haemagglutinin of pandemic swine origin H1N1 influenza A virus					4	Journal of General Virology	English	CABDirect		948-959	London	Society for General Microbiology	0					95	2014	2014	3	N/A	N/A	N/A	N/A	N/A	N/A	N/A	N/A	N/A	N/A	N/A							0	0	0	1	L3 screened included		0		0
3343	Masic, A.,Lu, XinYa,Li, JunWei,Mutwiri, G. K.,Babiuk, L. A.,Brown, E. G.,Zhou, Yan	Immunogenicity and protective efficacy of an elastase-dependent live attenuated swine influenza virus vaccine administered intranasally in pigs					43	Vaccine	English	CABDirect		7098-7108	Oxford	Elsevier Ltd	0					28	2010	2010	3	N/A	N/A	N/A	N/A	N/A	N/A	N/A	N/A	N/A	N/A	N/A							0	0	0	1	L3 screened included		0		0
11346	Samuel Charles, Deb Mattick Lynette Demuth Emilio Trigo,Albert Abraham, Bayer Animal Health	Immunogenicity Study Of Swine Influenza Vaccine, Killed Virus, In Three Week Old Pigs			American Association of Swine Veterinarians	1999-03-02		AASV Annual Meeting		AASV Swine Information Library					33						1999	1999	3	N/A	N/A	N/A	N/A	N/A	N/A	N/A	N/A	N/A	N/A	N/A							0	0	0	1	L3 screened included		0		0
10291	Ben Hause, PhD,Mike, Stoll,Ron, Batman,et al.,	Immunologic considerations for the use of inactivated multivalent swine influenza vaccines			American Association of Swine Veterinarians	2014-03-02		AASV Annual Meeting		AASV Swine Information Library					33						2014	2014	3	N/A	N/A	N/A	N/A	N/A	N/A	N/A	N/A	N/A	N/A	N/A							0	0	0	1	L3 screened included		0		0
11	Kappes, Matthew Allan	Immunomodulatory effects of porcine interleukin-18 on a modified live vaccine immune response against swine influenza virus				2009			English	ProQuest Dissertations & Theses A&I		182	Ann Arbor	Iowa State University	2		Kehrli, Marcus E., Jr. Roth, James A.		M.S.	1468099	2009	2009	3	N/A	N/A	N/A	N/A	N/A	N/A	N/A	N/A	N/A	N/A	N/A							0	0	0	1	L3 screened included		0		0
4438	Wellemans, V.,Laurent, S.,Hélie, P.,ElAzhary, Y.	Immunostimulatory properties of a novel adjuvant administered with inactivated influenza virus vaccine					1	Veterinary Research	English	CABDirect		2019-01-14	Les Ulis	EDP Sciences	0					38	2007	2007	3	N/A	N/A	N/A	N/A	N/A	N/A	N/A	N/A	N/A	N/A	N/A							0	0	0	1	L3 screened included		0		0
10702	Thacker, B.,W. Wilson, A. Mueller	IMPACT OF MATERNALLY-DERIVED ANTIBODIES ON SEROLOGICAL RESPONSES TO SWINE INFLUENZA VACCINATION			American Association of Swine Veterinarians	2004-06-01		International Pig Veterinary Society Congress		AASV Swine Information Library					33						2004	2004	3	N/A	N/A	N/A	N/A	N/A	N/A	N/A	N/A	N/A	N/A	N/A							0	0	0	1	L3 screened included		0		0
10031	Megan E. Bloemer, B. S.,Eva Jablonski, Dvm Ms,Luis Ochoa, PhD,et al.,	Impact of sow parity on the influenza A (IAV-S) infection timing of the suckling pig in an endemic herd			American Association of Swine Veterinarians	2017-02-25		AASV Annual Meeting		Swine Information Library					33							2017	3	N/A	N/A	N/A	N/A	N/A	N/A	N/A	N/A	N/A	N/A	N/A							0	0	0	1	L3 screened included		0		0
11468	Warren D. Wilson, Dvm Ms,Wei Lu, D. V. M. PhD,Brad J. Thacker, D. V. M. PhD,et al.,	Implementation of a process proven system specific SIV vaccination program			American Association of Swine Veterinarians	2004-03-02		AASV Annual Meeting		AASV Swine Information Library					33						2004	2004	3	N/A	N/A	N/A	N/A	N/A	N/A	N/A	N/A	N/A	N/A	N/A							0	0	0	1	L3 screened included		0		0
9508	Mullarkey, C. E.,Boyd, A.,van Laarhoven, A.,Lefevre, E. A.,Carr, B. V.,Baratelli, M.,Molesti, E.,Temperton, N. J.,Butter, C.,Charleston, B.,Lambe, T.,Gilbert, S. C.	Improved adjuvanting of seasonal influenza vaccines: Preclinical studies of MVA-NP+M1 coadministration with inactivated influenza vaccine	Eur. J. Immunol.	[Mullarkey, Caitlin E.; Boyd, Amy; van Laarhoven, Arjan; Lambe, Teresa; Gilbert, Sarah C.] Jenner Inst, Oxford OX3 7DQ, England. [Lefevre, Eric A.; Carr, B. Veronica; Butter, Colin; Charleston, Bryan] Pirbright Inst, Compton Lab, Newbury, Berks, England. [Baratelli, Massimiliano] CReSA, Barcelona, Spain. [Molesti, Eleonora; Temperton, Nigel J.] Univ Kent, Medway Sch Pharm, Viral Pseudotype Unit, …		Jul	7	European Journal of Immunology	English			1940-1952			0				Article	43	2013	2013	3	N/A	N/A	N/A	N/A	N/A	N/A	N/A	N/A	N/A	N/A	N/A							0	0	0	1	L3 screened included		0		0
10142	Paulraj Lawrence, PhD,Eric Bumgardner, M. S.,Brittanny Wiener, B. S.	Improved swine influenza A virus (IAV-S) strain selection method affords cross-protection against heterologous challenge in the face of maternal antibodies			American Association of Swine Veterinarians	2016-02-27		AASV Annual Meeting		Swine Information Library					33							2016	3	N/A	N/A	N/A	N/A	N/A	N/A	N/A	N/A	N/A	N/A	N/A							0	0	0	1	L3 screened included		0		0
9112	Ngunjiri, J. M.,Ali, A.,Boyaka, P.,Marcus, P. I.,Lee, C. W.	In Vivo Assessment of NS1-Truncated Influenza Virus with a Novel SLSYSINWRH Motif as a Self-Adjuvanting Live Attenuated Vaccine	PLoS One	[Ngunjiri, John M.; Marcus, Philip I.] Univ Connecticut, Dept Mol & Cell Biol, Storrs, CT USA. [Ngunjiri, John M.; Lee, Chang-Won] Ohio State Univ, Food Anim Hlth Res Program, Wooster, OH 44691 USA. [Ali, Ahmed] Beni Suef Univ, Dept Poultry Dis, Fac Vet Med, Bani Suwayf 62511, Egypt. [Ali, Ahmed; Lee, Chang-Won] Ohio State Univ, Dept Prevent Med, Columbus, OH 43210 USA. [Boyaka, Prosper] Ohio Sta…		Mar	3	Plos One	English			16			0				Article	10	2015	2015	3	N/A	N/A	N/A	N/A	N/A	N/A	N/A	N/A	N/A	N/A	N/A							0	0	0	1	L3 screened included		0		0
10501	Detmer, Susan E.,Gramer, Marie R.,Mathur, Sheerin,Rapp-Gabrielson, Viki J.	In vivo evaluation of vaccine efficacy against challenge with a contemporary field isolate from the alpha cluster of H1N1 swine influenza virus			American Association of Swine Veterinarians	2010-06-01		International Pig Veterinary Society Congress		AASV Swine Information Library					33						2010	2010	3	N/A	N/A	N/A	N/A	N/A	N/A	N/A	N/A	N/A	N/A	N/A							0	0	0	1	L3 screened included		0		0
3774	Detmer, S. E.,Gramer, M. R.,King, V. L.,Mathur, S.,Rapp-Gabrielson, V. J.	In vivo evaluation of vaccine efficacy against challenge with a contemporary field isolate from the α cluster of H1N1 swine influenza virus					1	Canadian Journal of Veterinary Research	English	CABDirect		24-32	Ottawa	Canadian Veterinary Medical Association	0					77	2013	2013	3	N/A	N/A	N/A	N/A	N/A	N/A	N/A	N/A	N/A	N/A	N/A							0	0	0	1	L3 screened included		0		0
8189	Eriksson, E.,Yao, F.,Svensjo, T.,Winkler, T.,Slama, J.,Macklin, M. D.,Andree, C.,McGregor, M.,Hinshaw, V.,Swain, W. F.	In vivo gene transfer to skin and wound by microseeding	J. Surg. Res.	Brigham & Womens Hosp, Div Plast Surg, Lab Tissue Repair & Gene Transfer, Boston, MA 02115 USA. Powderject Vaccines Inc, Madison, WI 53711 USA. Univ Wisconsin, Sch Vet Med, Madison, WI 53706 USA. Eriksson, E (reprint author), Brigham & Womens Hosp, Div Plast Surg, Lab Tissue Repair & Gene Transfer, Boston, MA 02115 USA.		Aug	2	Journal of Surgical Research	English			85-91			0				Article; Proceedings Paper	78	1998	1998	3	N/A	N/A	N/A	N/A	N/A	N/A	N/A	N/A	N/A	N/A	N/A							0	0	0	1	L3 screened included		0		0
8836	Gutierrez, A. H.,Loving, C.,Moise, L.,Terry, F. E.,Brockmeier, S. L.,Hughes, H. R.,Martin, W. D.,De Groot, A. S.	In Vivo Validation of Predicted and Conserved T Cell Epitopes in a Swine Influenza Model	PLoS One	[Gutierrez, Andres H.; Moise, Leonard; De Groot, Anne S.] Univ Rhode Isl, Inst Immunol & Informat, Dept Cell & Mol Biol, 825 Chalkstone Ave, Providence, RI 02908 USA. [Loving, Crystal; Brockmeier, Susan L.; Hughes, Holly R.] ARS, Virus & Prion Dis Res Unit, NADC, USDA, Ames, IA USA. [Moise, Leonard; Terry, Frances E.; Martin, William D.; De Groot, Anne S.] EpiVax Inc, Providence, RI USA. De Groot…		Jul	7	Plos One	English			19			0				Article	11	2016	2016	3	N/A	N/A	N/A	N/A	N/A	N/A	N/A	N/A	N/A	N/A	N/A							0	0	0	1	L3 screened included		0		0
4315	Hikono, H.,Miyazaki, A.,Mase, M.,Inoue, M.,Hasegawa, M.,Saito, T.	Induction of a cross-reactive antibody response to influenza virus M2 antigen in pigs by using a Sendai virus vector					1	Veterinary Immunology and Immunopathology	English	CABDirect		92-96	Oxford	Elsevier Ltd	0					146	2012	2012	3	N/A	N/A	N/A	N/A	N/A	N/A	N/A	N/A	N/A	N/A	N/A							0	0	0	1	L3 screened included		0		0
595	Tungatt, K.,Dolton, G.,Morgan, S. B.,Attaf, M.,Fuller, A.,Whalley, T.,Hemmink, J. D.,Porter, E.,Szomolay, B.,Montoya, M.,Hammond, J. A.,Miles, J. J.,Cole, D. K.,Townsend, A.,Bailey, M.,Rizkallah, P. J.,Charleston, B.,Tchilian, E.,Sewell, A. K.	Induction of influenza-specific local CD8 T-cells in the respiratory tract after aerosol delivery of vaccine antigen or virus in the Babraham inbred pig	PLoS pathogens	Division of Infection and Immunity, Cardiff University School of Medicine, Cardiff, Wales, United Kingdom. The Pirbright Institute, Pirbright, Woking, United Kingdom. Systems Immunity Research Institute, Cardiff University, Cardiff, Wales, United Kingdom. School of Veterinary Sciences, University of Bristol, Bristol, United Kingdom. James Cook University, Cairns, Australia. Weatherall Institute o…	NLM	May	5	PLoS Pathog	eng			e1007017			0					14	2018	2018	3	N/A	N/A	N/A	N/A	N/A	N/A	N/A	N/A	N/A	N/A	N/A							0	0	0	1	L3 screened included		0		0
3819	Russell, B.,Mogler, M.,Veen, R. vander,Harris, H.	Induction of robust antigen-specific IFN-gamma responses in swine using alphavirus-derived replicon particles	Evidence-based practice: how do we get there? American Association of Swine Veterinarians 42nd Annual Meeting Proceedings, 5-8 March, 2011, Phoenix, Arizona, USA						English	CABDirect		371	Perry	American Association of Swine Veterinarians	33						2011	2011	3	N/A	N/A	N/A	N/A	N/A	N/A	N/A	N/A	N/A	N/A	N/A							0	0	0	1	L3 screened included		0		0
3025	Pyo, HyunMi,Hlasny, M.,Zhou, Yan	Influence of maternally-derived antibodies on live attenuated influenza vaccine efficacy in pigs					31	Vaccine	English	CABDirect		3667-3672	Oxford	Elsevier Ltd	0					33	2015	2015	3	N/A	N/A	N/A	N/A	N/A	N/A	N/A	N/A	N/A	N/A	N/A							0	0	0	1	L3 screened included		0		0
11470	Pravina, Kitikoon,Amy, Vincent,Katherine, Jones,et al.,	Influence of PRRS virus infection on swine influena vaccine efficacy			American Association of Swine Veterinarians	2004-03-02		AASV Annual Meeting		AASV Swine Information Library					33						2004	2004	3	N/A	N/A	N/A	N/A	N/A	N/A	N/A	N/A	N/A	N/A	N/A							0	0	0	1	L3 screened included		0		0
10413	Lin, Boh C.,Brown, Karen K.,McGonigle, Jack D.,Siedlik, Leann M.	Influence of various adjuvants on antibody avidity and relative ratios of IgG2 to IgG1 (Th1 to Th2) in pigs after booster immunizations with SIV vaccines			American Association of Swine Veterinarians	2010-06-01		International Pig Veterinary Society Congress		AASV Swine Information Library					33						2010	2010	3	N/A	N/A	N/A	N/A	N/A	N/A	N/A	N/A	N/A	N/A	N/A							0	0	0	1	L3 screened included		0		0
10591	Yaowalak Panyasing, Dvm Ms,Christa Goodell, D. V. M. PhD,Apisit Kittawornrat, D. V. M. PhD,et al.,	Influenza A virus (IAV) surveillance using pre-weaning oral fluid samples			American Association of Swine Veterinarians	2014-03-02		AASV Annual Meeting		AASV Swine Information Library					33						2014	2014	3	N/A	N/A	N/A	N/A	N/A	N/A	N/A	N/A	N/A	N/A	N/A							0	0	0	1	L3 screened included		0		0
10447	Jeff, Zimmerman	Influenza A virus (IAV) surveillance using pre-weaning oral fluid samples			American Association of Swine Veterinarians	2014-06-01		International Pig Veterinary Society Congress		AASV Swine Information Library					33						2014	2014	3	N/A	N/A	N/A	N/A	N/A	N/A	N/A	N/A	N/A	N/A	N/A							0	0	0	1	L3 screened included		0		0
82	Panyasing, Yaowalak	Influenza A virus antibody in porcine oral fluid and its diagnostic applications				2013			English	ProQuest Dissertations & Theses A&I		109	Ann Arbor	Iowa State University	2		Zimmerman, Jeffrey J.		Ph.D.	3610690	2013	2013	3	N/A	N/A	N/A	N/A	N/A	N/A	N/A	N/A	N/A	N/A	N/A							0	0	0	1	L3 screened included		0		0
10200	Phil, Gauger	Influenza A virus endemic circulation in neonatal and nursery pigs in a United States commercial swine farm			American Association of Swine Veterinarians	2014-06-01		International Pig Veterinary Society Congress		Swine Information Library					33							2014	3	N/A	N/A	N/A	N/A	N/A	N/A	N/A	N/A	N/A	N/A	N/A							0	0	0	1	L3 screened included		0		0
6002	Diaz, C. A.,Allerson, M.,Romagosa, A.,Gramer, M.,Sreevatsan, S.,Torremorell, M.	Influenza A virus genetic diversity in immune pigs	Integrating science, welfare, and economics in practice. American Association of Swine Veterinarians 43rd Annual Meeting Proceedings, Denver, Colorado, USA, 10-13 March 2012						English	CABDirect		67-68	Perry	American Association of Swine Veterinarians	33						2012	2012	3	N/A	N/A	N/A	N/A	N/A	N/A	N/A	N/A	N/A	N/A	N/A							0	0	0	1	L3 screened included		0		0
3783	Rajão, D. S.,Loving, C. L.,Gauger, P. C.,Kitikoon, P.,Vincent, A. L.	Influenza A virus hemagglutinin protein subunit vaccine elicits vaccine-associated enhanced respiratory disease in pigs					40	Vaccine	English	CABDirect		5170-5176	Oxford	Elsevier Ltd	0					32	2014	2014	3	N/A	N/A	N/A	N/A	N/A	N/A	N/A	N/A	N/A	N/A	N/A							0	0	0	1	L3 screened included		0		0
3040	White, L. A.,Torremorell, M.,Craft, M. E.	Influenza A virus in swine breeding herds: combination of vaccination and biosecurity practices can reduce likelihood of endemic piglet reservoir						Preventive Veterinary Medicine	English	CABDirect		55-69	Amsterdam	Elsevier B.V.	0					138	2017	2017	3	N/A	N/A	N/A	N/A	N/A	N/A	N/A	N/A	N/A	N/A	N/A							0	0	0	1	L3 screened included		0		0
3050	Panyasing, Y.,Goodell, C.,Kittawornrat, A.,Wang, C.,Levis, I.,Desfresne, L.,Rauh, R.,Gauger, P. C.,Zhang, J.,Lin, X.,Azeem, S.,Ghorbani-Nezami, S.,Yoon, K. J.,Zimmerman, J.	Influenza A virus surveillance based on pre-weaning piglet oral fluid samples					5	Transboundary and Emerging Diseases	English	CABDirect		e328-e338	Berlin	Wiley-Blackwell	0					63	2016	2016	3	N/A	N/A	N/A	N/A	N/A	N/A	N/A	N/A	N/A	N/A	N/A							0	0	0	1	L3 screened included		0		0
11685	M. T. Rodibaugh, D. V. M.	Influenza management in a large sow farm: When commercial vaccine fails			American Association of Swine Veterinarians	2008-03-02		AASV Annual Meeting		AASV Swine Information Library					33						2008	2008	3	N/A	N/A	N/A	N/A	N/A	N/A	N/A	N/A	N/A	N/A	N/A							0	0	0	1	L3 screened included		0		0
6131	Nishino, M.,Mizuno, D.,Kimoto, T.,Shinahara, W.,Fukuta, A.,Takei, T.,Sumida, K.,Kitamura, S.,Shiota, H.,Kido, H.	Influenza vaccine with Surfacten, a modified pulmonary surfactant, induces systemic and mucosal immune responses without side effects in minipigs					41	Vaccine	English	CABDirect		5620-5627	Amsterdam	Elsevier	0					27	2009	2009	3	N/A	N/A	N/A	N/A	N/A	N/A	N/A	N/A	N/A	N/A	N/A							0	0	0	1	L3 screened included		0		0
2056	Segura-Velázquez, R.,Cervantes, J.,Acosta, E.,Sánchez-Betancourt, I.,Villalobos, N.,Rodarte, L. F.,Restelli, M.,Fragoso, G.,Sciutto, E.	Influenza vaccine: development of a novel intranasal and subcutaneous recombinant adjuvant					37	Vaccine	English	CABDirect		4009-4016	Oxford	Elsevier Ltd	0					31	2013	2013	3	N/A	N/A	N/A	N/A	N/A	N/A	N/A	N/A	N/A	N/A	N/A							0	0	0	1	L3 screened included		0		0
10904		INNOVATIVE POLYMERIC ADJUVANT FOR PIG VACCINES			American Association of Swine Veterinarians	2008-06-01		International Pig Veterinary Society Congress		AASV Swine Information Library					33						2008	2008	3	N/A	N/A	N/A	N/A	N/A	N/A	N/A	N/A	N/A	N/A	N/A							0	0	0	1	L3 screened included		0		0
4294	Hester, S. N.,Comstock, S. S.,Thorum, S. C.,Monaco, M. H.,Pence, B. D.,Woods, J. A.,Donovan, S. M.	Intestinal and systemic immune development and response to vaccination are unaffected by dietary (1,3/1,6)-β-D-glucan supplementation in neonatal piglets					9	Clinical and Vaccine Immunology	English	CABDirect		1499-1508	Washington	American Society for Microbiology (ASM)	0					19	2012	2012	3	N/A	N/A	N/A	N/A	N/A	N/A	N/A	N/A	N/A	N/A	N/A							0	0	0	1	L3 screened included		0		0
3142	Magiri, R.,Lai, K.,Chaffey, A.,Zhou, Yan,Pyo, HyunMi,Gerdts, V.,Wilson, H. L.,Mutwiri, G.	Intradermal immunization with inactivated swine influenza virus and adjuvant polydi(sodium carboxylatoethylphenoxy)phosphazene (PCEP) induced humoral and cell-mediated immunity and reduced lung viral titres in pigs					12	Vaccine	English	CABDirect		1606-1613	Oxford	Elsevier Ltd	0					36	2018	2018	3	N/A	N/A	N/A	N/A	N/A	N/A	N/A	N/A	N/A	N/A	N/A							0	0	0	1	L3 screened included		0		0
4700	Papatsas, I. C.,Kyriakis, S. C.,Papadopoulos, O.,Sarris, K. J.,Lekkas, S.	Intradermal vaccination against pseudorabies virus and swine influenza in growing/finishing pigs					6	Swine Health and Production	English	CABDirect		279-285			0					4	1996	1996	3	N/A	N/A	N/A	N/A	N/A	N/A	N/A	N/A	N/A	N/A	N/A							0	0	0	1	L3 screened included		0		0
585	Renu, S.,Dhakal, S.,Kim, E.,Goodman, J.,Lakshmanappa, Y. S.,Wannemuehler, M. J.,Narasimhan, B.,Boyaka, P. N.,Renukaradhya, G. J.	Intranasal delivery of influenza antigen by nanoparticles, but not NKT-cell adjuvant differentially induces the expression of B-cell activation factors in mice and swine	Cellular immunology	Food Animal Health Research Program, Ohio Agricultural Research and Development Center (OARDC), 1680 Madison Avenue, Wooster, OH 44691, USA; Department of Veterinary Preventive Medicine, College of Veterinary Medicine, The Ohio State University, Columbus, OH 43210, USA. The Department of Veterinary Biosciences, College of Veterinary Medicine, The Ohio State University, 1900 Coffey Road, Columbus,…	NLM	2019-04-11		Cell Immunol	eng						0						2018	2018	3	N/A	N/A	N/A	N/A	N/A	N/A	N/A	N/A	N/A	N/A	N/A							0	0	0	1	L3 screened included		0		0
4733	Braucher, D. R.,Henningson, J. N.,Loving, C. L.,Vincent, A. L.,Kim, E.,Steitz, J.,Gambotto, A. A.,Kehrli, M. E., Jr.	Intranasal vaccination with replication-defective adenovirus type 5 encoding influenza virus hemagglutinin elicits protective immunity to homologous challenge and partial protection to heterologous challenge in pigs					11	Clinical and Vaccine Immunology	English	CABDirect		1722-1729	Washington	American Society for Microbiology (ASM)	0					19	2012	2012	3	N/A	N/A	N/A	N/A	N/A	N/A	N/A	N/A	N/A	N/A	N/A							0	0	0	1	L3 screened included		0		0
11563	Kitikoon, P.,D. Nilubol, A. Vincent S. Yu B. Erickson B. Janke T. Hoover S. Sornsen E. Thacker	INVESTIGATION OF IMMUNE RESPONSE AND MATERNAL ANTIBODY INTERFERENCE ON VACCINATION WITH BIVALENT SWINE INFLUENZA VACCINE			American Association of Swine Veterinarians	2004-06-01		International Pig Veterinary Society Congress		AASV Swine Information Library					33						2004	2004	3	N/A	N/A	N/A	N/A	N/A	N/A	N/A	N/A	N/A	N/A	N/A							0	0	0	1	L3 screened included		0		0
10806	Thacker, E. L. Kitikoon P. Yager G. Strait E. Yu S. Janke B.	INVESTIGATION OF THE ABILITY OF THE M2 PROTEIN TO ENHANCE CROSS PROTECTION AGAINST DIFFERENT SIV ISOLATES			American Association of Swine Veterinarians	2006-06-01		International Pig Veterinary Society Congress		AASV Swine Information Library					33						2006	2006	3	N/A	N/A	N/A	N/A	N/A	N/A	N/A	N/A	N/A	N/A	N/A							0	0	0	1	L3 screened included		0		0
3162	Schlegel, M.,Dürrwald, R.	Investigation of the efficacy of an inactivated trivalent swine influenza virus vaccine against European procine H1N2 viruses	Proceedings of the Joint Meeting of the 5th European Symposium of Porcine Health Management and the 50th Anniversary Meeting of the Pig Veterinary Society of Great Britain, Edinburgh, UK, 22nd - 24th May 2013						English	CABDirect		200	Thirsk	Pig Veterinary Society	33						2013	2013	3	N/A	N/A	N/A	N/A	N/A	N/A	N/A	N/A	N/A	N/A	N/A							0	0	0	1	L3 screened included		0		0
10384	Michael, Schlegel	Investigations of the efficacy of an inactivated trivalent swine influenza virus vaccine against European porcine H1N2 viruses			American Association of Swine Veterinarians	2014-06-01		International Pig Veterinary Society Congress		AASV Swine Information Library					33						2014	2014	3	N/A	N/A	N/A	N/A	N/A	N/A	N/A	N/A	N/A	N/A	N/A							0	0	0	1	L3 screened included		0		0
3146	Reeth, K. van,Gucht, S. van,Pensaert, M.	Investigations of the efficacy of European H1N1- and H3N2-based swine influenza vaccines against the novel H1N2 subtype					1	Veterinary Record	English	CABDirect		2019-09-13	London	British Veterinary Association	0					153	2003	2003	3	N/A	N/A	N/A	N/A	N/A	N/A	N/A	N/A	N/A	N/A	N/A							0	0	0	1	L3 screened included		0		0
10004	J. Nirmala,A. Perez,M. Culhane,et al.,	Is influenza vaccination a key driver of influenza genetic diversity in piglets?			American Association of Swine Veterinarians	2018-03-03		AASV Annual Meeting		Swine Information Library					33							2018	3	N/A	N/A	N/A	N/A	N/A	N/A	N/A	N/A	N/A	N/A	N/A							0	0	0	1	L3 screened included		0		0
3944	Panyasing, Y.,Goodell, C. K.,Giménez-Lirola, L.,Kittawornrat, A.,Wang, C.,Schwartz, K. J.,Zimmerman, J. J.	Kinetics of influenza A virus nucleoprotein antibody (IgM, IgA, and IgG) in serum and oral fluid specimens from pigs infected under experimental conditions					52	Vaccine	English	CABDirect		6210-6215	Oxford	Elsevier Ltd	0					31	2013	2013	3	N/A	N/A	N/A	N/A	N/A	N/A	N/A	N/A	N/A	N/A	N/A							0	0	0	1	L3 screened included		0		0
3887	Gauger, P. C.,Vincent, A. L.,Loving, C. L.,Henningson, J. N.,Lager, K. M.,Janke, B. H.,Kehrli, M. E., Jr.,Roth, J. A.	Kinetics of lung lesion development and pro-inflammatory cytokine response in pigs with vaccine-associated enhanced respiratory disease induced by challenge with pandemic (2009) A/H1N1 influenza virus					6	Veterinary Pathology	English	CABDirect		900-912	Lawrence	American College of Veterinary Pathologists Inc.	0					49	2012	2012	3	N/A	N/A	N/A	N/A	N/A	N/A	N/A	N/A	N/A	N/A	N/A							0	0	0	1	L3 screened included		0		0
10353	R. A. Smiley, M. S.,W. Johnson, M. S.,B. Fergen, PhD,et al.,	Laboratory efficacy evaluation of intranasal vaccination with Ingelvac Provenza™ in newborn piglets			American Association of Swine Veterinarians	2018-03-03		AASV Annual Meeting		AASV Swine Information Library					33						2018	2018	3	N/A	N/A	N/A	N/A	N/A	N/A	N/A	N/A	N/A	N/A	N/A							0	0	0	1	L3 screened included		0		0
3553	Gauger, P. C.,Loving, C. L.,Khurana, S.,Lorusso, A.,Perez, D. R.,Kehrli, M. E., Jr.,Roth, J. A.,Golding, H.,Vincent, A. L.	Live attenuated influenza A virus vaccine protects against A(H1N1)pdm09 heterologous challenge without vaccine associated enhanced respiratory disease						Virology	English	CABDirect		93-104	Amsterdam	Elsevier	0						2014	2014	3	N/A	N/A	N/A	N/A	N/A	N/A	N/A	N/A	N/A	N/A	N/A							0	0	0	1	L3 screened included		0		0
3373	Vincent, A. L.,Ma, W. J.,Lager, K. M.,Richt, J. A.,Janke, B. H.,Sandbulte, M. R.,Gauger, P. C.,Loving, C. L.,Webby, R. J.,García-Sastre, A.	Live attenuated influenza vaccine provides Superior protection from heterologous infection in pigs with maternal antibodies without inducing vaccine-associated enhanced respiratory disease					19	Journal of Virology	English	CABDirect		10597-10605	Washington	American Society for Microbiology (ASM)	0					86	2012	2012	3	N/A	N/A	N/A	N/A	N/A	N/A	N/A	N/A	N/A	N/A	N/A							0	0	0	1	L3 screened included		0		0
8487	Genzow, M.,Goodell, C.,Kaiser, T. J.,Johnson, W.,Eichmeyer, M.	Live attenuated influenza virus vaccine reduces virus shedding of newborn piglets in the presence of maternal antibody	Influenza Other Respir. Viruses	[Genzow, Marika] Boehringer Ingelheim Anim Hlth GmbH, Ingelheim, Germany. [Goodell, Christa; Kaiser, Troy J.] Boehringer Ingelheim Anim Hlth, St Joseph, MO USA. [Johnson, Wesley; Eichmeyer, Marc] Boehringer Ingelheim Anim Hlth, Ames, IA USA. Genzow, M (reprint author), Boehringer Ingelheim Vetmed, Ingelheim, Germany. marika.genzow@boehringer-ingelheim.com		May	3	Influenza and Other Respiratory Viruses	English			353-359			0				Article	12	2018	2018	3	N/A	N/A	N/A	N/A	N/A	N/A	N/A	N/A	N/A	N/A	N/A							0	0	0	1	L3 screened included		0		0
68	Masic, Aleksandar	Live attenuated swine influenza vaccine by reverse genetics				2010			English	Agricultural & Environmental Science Database; ProQuest Dissertations & Theses A&I		167	Ann Arbor	The University of Saskatchewan (Canada)	2		Zhou, Yan		Ph.D.	NR92060	2010	2010	3	N/A	N/A	N/A	N/A	N/A	N/A	N/A	N/A	N/A	N/A	N/A							0	0	0	1	L3 screened included		0		0
10307	Joseph, F. Connor,Dyneah, M. Classen,Aaron, Lower	Management and challenges of dealing with swine influenza			American Association of Swine Veterinarians	2013-09-01		Allen D. Leman Swine Conference		AASV Swine Information Library					33						2013	2013	3	N/A	N/A	N/A	N/A	N/A	N/A	N/A	N/A	N/A	N/A	N/A							0	0	0	1	L3 screened included		0		0
10509	Daniela Rajao, D. V. M. PhD,Amy Vincent, D. V. M. PhD,Crystal Loving, PhD,et al.,	Maternally derived antibodies induce vaccine-associated enhanced respiratory disease in weaned pigs challenged with heterologous virus			American Association of Swine Veterinarians	2014-03-02		AASV Annual Meeting		AASV Swine Information Library					33						2014	2014	3	N/A	N/A	N/A	N/A	N/A	N/A	N/A	N/A	N/A	N/A	N/A							0	0	0	1	L3 screened included		0		0
11655	Matt, Allerson,Nathan, Schaefer,Marie Gramer, D. V. M. PhD,et al.,	Maternally derived antibody transfer to piglets following SIV vaccination			American Association of Swine Veterinarians	2008-03-02		AASV Annual Meeting		AASV Swine Information Library					33						2008	2008	3	N/A	N/A	N/A	N/A	N/A	N/A	N/A	N/A	N/A	N/A	N/A							0	0	0	1	L3 screened included		0		0
3056	Deblanc, C.,Hervé, S.,Gorin, S.,Cador, C.,Andraud, M.,Quéguiner, S.,Barbier, N.,Paboeuf, F.,Rose, N.,Simon, G.	Maternally-derived antibodies do not inhibit swine influenza virus replication in piglets but decrease excreted virus infectivity and impair post-infectious immune responses						Veterinary Microbiology	English	CABDirect		142-152	Amsterdam	Elsevier B.V.	0					216	2018	2018	3	N/A	N/A	N/A	N/A	N/A	N/A	N/A	N/A	N/A	N/A	N/A							0	0	0	1	L3 screened included		0		0
3950	Cador, C.,Hervé, S.,Andraud, M.,Gorin, S.,Paboeuf, F.,Barbier, N.,Quéguiner, S.,Deblanc, C.,Simon, G.,Rose, N.	Maternally-derived antibodies do not prevent transmission of swine influenza A virus between pigs					86	Veterinary Research	English	CABDirect		(17 August 2016)	London	BioMed Central Ltd	0					47	2016	2016	3	N/A	N/A	N/A	N/A	N/A	N/A	N/A	N/A	N/A	N/A	N/A							0	0	0	1	L3 screened included		0		0
4158	Reynolds, J. J. H.,Torremorell, M.,Craft, M. E.	Mathematical modeling of influenza A virus dynamics within swine farms and the effects of vaccination					8	PLoS ONE	English	CABDirect		e106177	San Francisco	Public Library of Sciences (PLoS)	0					9	2014	2014	3	N/A	N/A	N/A	N/A	N/A	N/A	N/A	N/A	N/A	N/A	N/A							0	0	0	1	L3 screened included		0		0
10299	Reynolds Jjh, Torremorell M. Allerson M.,Craft, M. E.	Modeling influenza dynamics in swine herds			American Association of Swine Veterinarians	2013-09-01		Allen D. Leman Swine Conference		AASV Swine Information Library					33						2013	2013	3	N/A	N/A	N/A	N/A	N/A	N/A	N/A	N/A	N/A	N/A	N/A							0	0	0	1	L3 screened included		0		0
10409	M Torremorell, M. Allerson A. Romagosa M. Gramer J. Deen	Modelling of influenza A virus spread in vaccinated pig populations			American Association of Swine Veterinarians	2012-06-01		International Pig Veterinary Society Congress		AASV Swine Information Library					33						2012	2012	3	N/A	N/A	N/A	N/A	N/A	N/A	N/A	N/A	N/A	N/A	N/A							0	0	0	1	L3 screened included		0		0
4426	Pena, L.,Vincent, A. L.,Ye, J. Q.,Ciacci-Zanella, J. R.,Angel, M.,Lorusso, A.,Gauger, P. C.,Janke, B. H.,Loving, C. L.,Perez, D. R.	Modifications in the polymerase genes of a swine-like triple-reassortant influenza virus to generate live attenuated vaccines against 2009 pandemic H1N1 viruses					1	Journal of Virology	English	CABDirect		456-469	Washington	American Society for Microbiology (ASM)	0					85	2011	2011	3	N/A	N/A	N/A	N/A	N/A	N/A	N/A	N/A	N/A	N/A	N/A							0	0	0	1	L3 screened included		0		0
23	Pena, Lindomar Jose	Molecular pathogenesis of influenza in swine and engineering of novel recombinant influenza viruses				2011			English	Biological Science Database; ProQuest Dissertations & Theses A&I		233	Ann Arbor	University of Maryland, College Park	2		Perez, Daniel R.		Ph.D.	3495584	2011	2011	3	N/A	N/A	N/A	N/A	N/A	N/A	N/A	N/A	N/A	N/A	N/A							0	0	0	1	L3 screened included		0		0
10228	Anja, Rostalski	Monitoring of important pathogens of swine respiratory disease (PRDC) by serological and PCR-methods in Bavarian sow herds			American Association of Swine Veterinarians	2014-06-01		International Pig Veterinary Society Congress		Swine Information Library					33							2014	3	N/A	N/A	N/A	N/A	N/A	N/A	N/A	N/A	N/A	N/A	N/A							0	0	0	1	L3 screened included		0		0
9324	Hughes, H.,Vincent, A.,Loving, C.	Mucosal correlates of cross-protection for live-attenuated influenza virus vaccines in pigs	J. Immunol.	[Hughes, Holly; Vincent, Amy; Loving, Crystal] ARS, USDA, Ames, IA USA.		May		Journal of Immunology	English			2			0				Meeting Abstract	192	2014	2014	3	N/A	N/A	N/A	N/A	N/A	N/A	N/A	N/A	N/A	N/A	N/A							0	0	0	1	L3 screened included		0		0
8481	Dhakal, S.,Renu, S.,Ghimire, S.,Lakshmanappa, Y. S.,Hogshead, B. T.,Feliciano-Ruiz, N.,Lu, F. J.,HogenEsch, H.,Krakowka, S.,Lee, C. W.,Renukaradhya, G. J.	Mucosal Immunity and Protective Efficacy of Intranasal Inactivated Influenza Vaccine Is Improved by Chitosan Nanoparticle Delivery in Pigs	Front. Immunol.	[Dhakal, Santosh; Renu, Sankar; Ghimire, Shristi; Lakshmanappa, Yashavanth Shaan; Hogshead, Bradley T.; Feliciano-Ruiz, Ninoshkaly; Lee, Chang Won; Renukaradhya, Gourapura J.] Ohio State Univ, Dept Vet Prevent Med, Food Anim Hlth Res Program, Wooster, OH 44691 USA. [Lu, Fangjia; HogenEsch, Harm] Purdue Univ, Coll Vet Med, Dept Comparat Pathobiol, W Lafayette, IN 47907 USA. [Krakowka, Steven] Ohio…		May		Frontiers in Immunology	English			16			0				Article	9	2018	2018	3	N/A	N/A	N/A	N/A	N/A	N/A	N/A	N/A	N/A	N/A	N/A							0	0	0	1	L3 screened included		0		0
5183	Lim, YoonKyu,Takada, A.,Tanizaki, T.,Ozaki, H.,Okazaki, K.,Kida, H.	Mucosal vaccination against influenza: protection of pigs immunized with inactivated virus and ether-split vaccine					4	Japanese Journal of Veterinary Research	English	CABDirect		197-203	Sapporo	Graduate School of Veterinary Medicine, Hokkaido University	0					48	2000	2000	3	N/A	N/A	N/A	N/A	N/A	N/A	N/A	N/A	N/A	N/A	N/A							0	0	0	1	L3 screened included		0		0
10857	Mark Wagner, D. V. M.	My flu dilemma: Minnesota			American Association of Swine Veterinarians	2006-09-01		Allen D. Leman Swine Conference		AASV Swine Information Library					33						2006	2006	3	N/A	N/A	N/A	N/A	N/A	N/A	N/A	N/A	N/A	N/A	N/A							0	0	0	1	L3 screened included		0		0
10503	Dave, Pyburn,John, A. Korslund,Sabrina, Swenson,Sarah, Tomlinson,Ellen, M. Kasari,Amy, Vincent,John, Schiltz	National surveillance for swine influenza virus in the United States, 2009-present			American Association of Swine Veterinarians	2012-09-01		Allen D. Leman Swine Conference		AASV Swine Information Library					33						2012	2012	3	N/A	N/A	N/A	N/A	N/A	N/A	N/A	N/A	N/A	N/A	N/A							0	0	0	1	L3 screened included		0		0
9552	Gourapura, R.,Manickam, C.,Dwivedi, V.,Ouyang, K.,Binjawadagi, B.,Henn, K.,Crittenden, P.,Hiremath, J.,Khatri, M.	Natural killer T cell adjuvanted inactivated swine influenza virus vaccine enhanced the viral load and suppressed the host immune response to pandemic 2009 H1N1 virus in pigs	J. Immunol.	[Gourapura, Renukaradhya; Manickam, Cordelia; Dwivedi, Varun; Ouyang, Kang; Binjawadagi, Basavaraj; Hiremath, Jagadish; Khatri, Mahesh] Ohio State Univ, OARDC, Food Anim Hlth Res Program, Wooster, OH USA. [Gourapura, Renukaradhya; Manickam, Cordelia; Dwivedi, Varun; Ouyang, Kang; Binjawadagi, Basavaraj; Hiremath, Jagadish; Khatri, Mahesh] Ohio State Univ, Dept Vet Prevent Med, Wooster, OH USA. [H…		May		Journal of Immunology	English			1			0				Meeting Abstract	190	2013	2013	3	N/A	N/A	N/A	N/A	N/A	N/A	N/A	N/A	N/A	N/A	N/A							0	0	0	1	L3 screened included		0		0
11441	L Gergen, B. Eddy P. McCalmon A. Loskutov T. Wasmoen	NEEDLE-FREE VACCINATION FOR MYCOPLASMA HYOPNEUMONIAE AND SWINE INFLUENZA VIRUS			American Association of Swine Veterinarians	2002-06-01		International Pig Veterinary Society Congress		AASV Swine Information Library					33						2002	2002	3	N/A	N/A	N/A	N/A	N/A	N/A	N/A	N/A	N/A	N/A	N/A							0	0	0	1	L3 screened included		0		0
3047	Sandbulte, M. R.,Gauger, P. C.,Kitikoon, P.,Chen, HongJun,Perez, D. R.,Roth, J. A.,Vincent, A. L.	Neuraminidase inhibiting antibody responses in pigs differ between influenza A virus N2 lineages and by vaccine type					33	Vaccine	English	CABDirect		3773-3779	Oxford	Elsevier Ltd	0					34	2016	2016	3	N/A	N/A	N/A	N/A	N/A	N/A	N/A	N/A	N/A	N/A	N/A							0	0	0	1	L3 screened included		0		0
9164	Wang, J.,Li, B.,Wu, M. X.	Non-ablative fractional laser in conjunction with microneedle arrays for improved cutaneous vaccination		[Wu, Mei X.] Massachusetts Gen Hosp, Wellman Ctr Photomed, Boston, MA 02114 USA. Harvard Univ, Sch Med, Dept Dermatol, Boston, MA 02114 USA. Wu, MX (reprint author), Massachusetts Gen Hosp, Wellman Ctr Photomed, 50 Blossom St,Edwards 222, Boston, MA 02114 USA. mwu5@mgh.harvard.org				Biophotonics and Immune Responses X	English				Bellingham	Spie-Int Soc Optical Engineering	7	Chen, W. R.		Proceedings of SPIE		9324	2015	2015	3	N/A	N/A	N/A	N/A	N/A	N/A	N/A	N/A	N/A	N/A	N/A							0	0	0	1	L3 screened included		0		0
10639	I. A. Moreau Dvm, P. B. Bahnson D. V. M. Ph D. T. S. Donovan D. V. M. A. Larriestra D. V. M. M. S. R. B. Morrison D. V. M. Ph D.	Observations and description of an intervention method affecting death loss rate in all in/all out finishers			American Association of Swine Veterinarians	2001-09-01		Allen D. Leman Swine Conference		AASV Swine Information Library					33						2001	2001	3	N/A	N/A	N/A	N/A	N/A	N/A	N/A	N/A	N/A	N/A	N/A							0	0	0	1	L3 screened included		0		0
3090	Corzo, C. A.,Gramer, M.,Kuhn, M.,Mohr, M.,Morrison, R.	Observations regarding influenza A virus shedding in a swine breeding farm after mass vaccination					6	Journal of Swine Health and Production	English	CABDirect		283-289	Perry	American Association of Swine Veterinarians	0					20	2012	2012	3	N/A	N/A	N/A	N/A	N/A	N/A	N/A	N/A	N/A	N/A	N/A							0	0	0	1	L3 screened included		0		0
4871	Dorjee, S.,Revie, C. W.,Poljak, Z.,McNab, W. B.,McClure, J. T.,Sanchez, J.	One-health simulation modelling: assessment of control strategies against the spread of influenza between swine and human populations using NAADSM					2	Transboundary and Emerging Diseases	English	CABDirect		e229-e244	Berlin	Wiley-Blackwell	0					63	2016	2016	3	N/A	N/A	N/A	N/A	N/A	N/A	N/A	N/A	N/A	N/A	N/A							0	0	0	1	L3 screened included		0		0
3573	Hughes, H. R.,Vincent, A. L.,Brockmeier, S. L.,Gauger, P. C.,Pena, L.,Santos, J.,Braucher, D. R.,Perez, D. R.,Loving, C. L.	Oral fluids as a live-animal sample source for evaluating cross-reactivity and cross-protection following intranasal influenza A virus vaccination in pigs					10	Clinical and Vaccine Immunology	English	CABDirect		1109-1120	Washington	American Society for Microbiology (ASM)	0					22	2015	2015	3	N/A	N/A	N/A	N/A	N/A	N/A	N/A	N/A	N/A	N/A	N/A							0	0	0	1	L3 screened included		0		0
3023	Wesley, R. D.,Lager, K. M.	Overcoming maternal antibody interference by vaccination with human adenovirus 5 recombinant viruses expressing the hemagglutinin and the nucleoprotein of swine influenza virus					2019-01-02	Veterinary Microbiology	English	CABDirect		67-75	Amsterdam	Elsevier	0					118	2006	2006	3	N/A	N/A	N/A	N/A	N/A	N/A	N/A	N/A	N/A	N/A	N/A							0	0	0	1	L3 screened included		0		0
3684	Pyo, HyunMi,Masic, A.,Woldeab, N.,Embury-Hyatt, C.,Lin, Li,Shin, YeunKyung,Song, JaeYoung,Babiuk, S.,Zhou, Yan	Pandemic H1N1 influenza virus-like particles are immunogenic and provide protective immunity to pigs					7	Vaccine	English	CABDirect		1297-1304	Oxford	Elsevier Ltd	0					30	2012	2012	3	N/A	N/A	N/A	N/A	N/A	N/A	N/A	N/A	N/A	N/A	N/A							0	0	0	1	L3 screened included		0		0
8851	Ricklin, M. E.,Vielle, N. J.,Python, S.,Brechbuhl, D.,Zumkehr, B.,Posthaus, H.,Zimmer, G.,Summerfield, A.	Partial Protection Against Porcine Influenza a Virus by a Hemagglutinin-Expressing Virus Replicon Particle Vaccine in the Absence of Neutralizing Antibodies	Front. Immunol.	[Ricklin, Meret E.; Vielle, Nathalie J.; Python, Sylvie; Brechbuhl, Daniel; Zumkehr, Beatrice; Zimmer, Gert; Summerfield, Artur] Inst Immunol & Virol, Mittelhausern, Switzerland. [Posthaus, Horst] Univ Bern, Inst Anim Pathol, Vetsuisse Fac, Bern, Switzerland. [Summerfield, Artur] Univ Bern, Vetsuisse Fac, Dept Infect Dis & Pathobiol, Bern, Switzerland. Summerfield, A (reprint author), Inst Immuno…		Jun		Frontiers in Immunology	English			2019-01-12			0				Article	7	2016	2016	3	N/A	N/A	N/A	N/A	N/A	N/A	N/A	N/A	N/A	N/A	N/A							0	0	0	1	L3 screened included		0		0
3233	Hernandez, L. A.,Miller, C. L.,Vaughn, E. M.	Particle and subunit-based hemagglutinin vaccines provide protective efficacy against H1N1 influenza in pigs						Veterinary Microbiology	English	CABDirect		35-43	Amsterdam	Elsevier B. V.	0					191	2016	2016	3	N/A	N/A	N/A	N/A	N/A	N/A	N/A	N/A	N/A	N/A	N/A							0	0	0	1	L3 screened included		0		0
3265	Barbé, F.,Labarque, G.,Pensaert, M.,Reeth, K. van	Performance of a commercial Swine influenza virus H1N1 and H3N2 antibody enzyme-linked immunosorbent assay in pigs experimentally infected with European influenza viruses					1	Journal of Veterinary Diagnostic Investigation	English	CABDirect		88-96	Davis	American Association of Veterinary Laboratory Diagnosticians	0					21	2009	2009	3	N/A	N/A	N/A	N/A	N/A	N/A	N/A	N/A	N/A	N/A	N/A							0	0	0	1	L3 screened included		0		0
10767	Fleck, R. W.,Gergen, L. R. Lechtenberg K. F. Theis D. P. Eddy B. A. Wasmoen T. L.	PERFORMANCE OF MAXIVAC® EXCELL™ 3, A TRIVALENT SWINE INFLUENZA VIRUS VACCINE, AFTER CHALLENGE WITH A GENETICALLY DIVERSE H3N2 SWINE INFLUENZA VIRUS			American Association of Swine Veterinarians	2004-06-01		International Pig Veterinary Society Congress		AASV Swine Information Library					33						2004	2004	3	N/A	N/A	N/A	N/A	N/A	N/A	N/A	N/A	N/A	N/A	N/A							0	0	0	1	L3 screened included		0		0
3250	Berkshire, D.,Strugnell, B.,Done, S.,Walker, J.	pg 65 and pg 82 additional abstracts of Proceedings of the Joint Meeting of the 5th European Symposium of Porcine Health Management and the 50th Anniversary Meeting of the Pig Veterinary Society of Great Britain, Edinburgh, UK, 22nd - 24th May 2013							English	CABDirect		240 pp.	Thirsk	Pig Veterinary Society	3						2013	2013	3	N/A	N/A	N/A	N/A	N/A	N/A	N/A	N/A	N/A	N/A	N/A							0	0	0	1	L3 screened included		0		0
3359	Thomas, M.,Wang, Z.,Sreenivasan, C. C.,Hause, B. M.,Renukaradhya, G. J.,Li, F.,Francis, D. H.,Kaushik, R. S.,Mahesh, Khatri	Poly I:C adjuvanted inactivated swine influenza vaccine induces heterologous protective immunity in pigs					4	Vaccine	English	CABDirect		542-548	Oxford	Elsevier Ltd	0					33	2015	2015	3	N/A	N/A	N/A	N/A	N/A	N/A	N/A	N/A	N/A	N/A	N/A							0	0	0	1	L3 screened included		0		0
3406	Santosh, Dhakal,Goodman, J.,Bondra, K.,Lakshmanappa, Y. S.,Jagadish, Hiremath,Shyu, DuanLiang,Ouyang, Kang,Kang, KyungIl,Krakowka, S.,Wannemuehler, M. J.,Lee, ChangWon,Balaji, Narasimhan,Renukaradhya, G. J.	Polyanhydride nanovaccine against swine influenza virus in pigs					8	Vaccine	English	CABDirect		1124-1131	Oxford	Elsevier Ltd	0					35	2017	2017	3	N/A	N/A	N/A	N/A	N/A	N/A	N/A	N/A	N/A	N/A	N/A							0	0	0	1	L3 screened included		0		0
10001	S. B. Xu,J. Ben Arous,H. Imbault	Polymeric formulations are efficient and versatile adjuvants for swine vaccines			American Association of Swine Veterinarians	2018-03-03		AASV Annual Meeting		Swine Information Library					33							2018	3	N/A	N/A	N/A	N/A	N/A	N/A	N/A	N/A	N/A	N/A	N/A							0	0	0	1	L3 screened included		0		0
4450	Chen, HongYing,Zhang, HongYing,Huang, YanQuan,Cui, BaoAn,Wang, ZhenYa,Wang, YanBin,Liu, JinPeng,Chao, AnJun	Porcine interleukin-2 expression in insect cells and its enhancement of pig immunity to swine influenza virus inactivated vaccine					8	Agricultural Sciences in China	English	CABDirect		1211-1220	Oxford	Elsevier Ltd	0					9	2010	2010	3	N/A	N/A	N/A	N/A	N/A	N/A	N/A	N/A	N/A	N/A	N/A							0	0	0	1	L3 screened included		0		0
11460	Brad Leuwerke, B. S.,Eileen Thacker, D. V. M. PhD,Pravina Kitikoon, Dvm Ms,et al.,	Post-vaccination evaluation of antibody production and cross-reactivity against multiple SIV H3N2 strains using a hemagglutination inhibition assay			American Association of Swine Veterinarians	2004-03-02		AASV Annual Meeting		AASV Swine Information Library					33						2004	2004	3	N/A	N/A	N/A	N/A	N/A	N/A	N/A	N/A	N/A	N/A	N/A							0	0	0	1	L3 screened included		0		0
8064	Ugozzoli, M.,Santos, G.,Donnelly, J.,O'Hagan, D. T.	Potency of a genetically detoxified mucosal adjuvant derived from the heat-labile enterotoxin of Escherichia coli (LTK63) is not adversely affected by the presence of preexisting immunity to the adjuvant	J. Infect. Dis.	Chiron Corp, Emeryville, CA 94608 USA. O'Hagan, DT (reprint author), Chiron Corp, 4560 Horton St,Mailstop 4-3107, Emeryville, CA 94608 USA.		Jan	2	Journal of Infectious Diseases	English			351-354			0				Article	183	2001	2001	3	N/A	N/A	N/A	N/A	N/A	N/A	N/A	N/A	N/A	N/A	N/A							0	0	0	1	L3 screened included		0		0
10007	Paladino, E. Chappell B. Culhane M. Alvarez J.	Potential factors associated with piglet post-weaning mortality			American Association of Swine Veterinarians	2017-09-16		Allen D. Leman Swine Conference		Swine Information Library					33							2017	3	N/A	N/A	N/A	N/A	N/A	N/A	N/A	N/A	N/A	N/A	N/A							0	0	0	1	L3 screened included		0		0
4495	Kim, HyeKwon,Kim, JeongKi,Song, HoHyun,Choi, JungAh,Shim, ByoungShik,Kang, BoKyu,Moon, HyoungJoon,Yeom, MinJoo,Kim, SangHyun,Song, DaeSub,Song, ManKi	Preliminary study about sublingual administration of bacteria-expressed pandemic H1N1 influenza vaccine in miniature pigs					9	The Journal of Microbiology	English	CABDirect		794-800	Seoul	The Microbiological Society of Korea (MSK)	0					52	2014	2014	3	N/A	N/A	N/A	N/A	N/A	N/A	N/A	N/A	N/A	N/A	N/A							0	0	0	1	L3 screened included		0		0
10485	Fabian, Chamba	Prevalence, seasonality and control of influenza infections in breeding herds			American Association of Swine Veterinarians	2015-09-15		Allen D. Leman Swine Conference		AASV Swine Information Library					33						2015	2015	3	N/A	N/A	N/A	N/A	N/A	N/A	N/A	N/A	N/A	N/A	N/A							0	0	0	1	L3 screened included		0		0
3224	Goodell, C. K.,Prickett, J.,Kittawornrat, A.,Zhou, F. H.,Rauh, R.,Nelson, W.,O'Connell, C.,Burrell, A.,Wang, C.,Yoon, K. J.,Zimmerman, J. J.	Probability of detecting influenza A virus subtypes H1N1 and H3N2 in individual pig nasal swabs and pen-based oral fluid specimens over time					2019-03-04	Veterinary Microbiology	English	CABDirect		450-460	Amsterdam	Elsevier B. V.	0					166	2013	2013	3	N/A	N/A	N/A	N/A	N/A	N/A	N/A	N/A	N/A	N/A	N/A							0	0	0	1	L3 screened included		0		0
4316	Chambers, T.,Pereda, A.	Proceedings of the 2nd International Symposium on Neglected Influenza Viruses, Dublin, Ireland, 7-8 March 2013					s4	Influenza and other Respiratory Viruses	English	CABDirect		2-93	Oxford	Wiley-Blackwell	0					7	2013	2013	3	N/A	N/A	N/A	N/A	N/A	N/A	N/A	N/A	N/A	N/A	N/A							0	0	0	1	L3 screened included		0		0
7985	Kuhn, M.,Ficken, M. D.,Aasv,,Aasv,	Protection against H1N1 and H3N2 swine influenza virus challenges by maternal antibody		Pfizer Anim Hlth Swine Vet Serv, Lincoln, NE USA. Kuhn, M (reprint author), Pfizer Anim Hlth Swine Vet Serv, Lincoln, NE USA.				American Association of Swine Veterinarians, Proceedings	English			231-233	Perry	Amer Assoc Swine Veterinarians	1						2003	2003	3	N/A	N/A	N/A	N/A	N/A	N/A	N/A	N/A	N/A	N/A	N/A							0	0	0	1	L3 screened included		0		0
4808	Veen, R. vander,Mogler, M.,Harris, D. L. H.,Kamrud, K.	Protection against swine influenza virus following replicon particle vaccination	Integrating science, welfare, and economics in practice. American Association of Swine Veterinarians 43rd Annual Meeting Proceedings, Denver, Colorado, USA, 10-13 March 2012						English	CABDirect		271-273	Perry	American Association of Swine Veterinarians	33						2012	2012	3	N/A	N/A	N/A	N/A	N/A	N/A	N/A	N/A	N/A	N/A	N/A							0	0	0	1	L3 screened included		0		0
3237	Arunorat, J.,Charoenvisal, N.,Woonwong, Y.,Kedkovid, R.,Jittimanee, S.,Sitthicharoenchai, P.,Kesdangsakonwut, S.,Poolperm, P.,Thanawongnuwech, R.	Protection of human influenza vaccines against a reassortant swine influenza virus of pandemic H1N1 origin using a pig model						Research in Veterinary Science	English	CABDirect		2019-06-11	Oxford	Elsevier Ltd	0					114	2017	2017	3	N/A	N/A	N/A	N/A	N/A	N/A	N/A	N/A	N/A	N/A	N/A							0	0	0	1	L3 screened included		0		0
4395	Klingbeil, K.,Lange, E.,Blohm, U.,Teifke, J. P.,Mettenleiter, T. C.,Fuchs, W.	Protection of pigs against pandemic swine origin H1N1 influenza A virus infection by hemagglutinin- or neuraminidase-expressing attenuated pseudorabies virus recombinants						Virus Research	English	CABDirect		20-30	Amsterdam	Elsevier B. V.	0					199	2015	2015	3	N/A	N/A	N/A	N/A	N/A	N/A	N/A	N/A	N/A	N/A	N/A							0	0	0	1	L3 screened included		0		0
2996	Wesley, R. D.,Tang, M.,Lager, K. M.	Protection of weaned pigs by vaccination with human adenovirus 5 recombinant viruses expressing the hemagglutinin and the nucleoprotein of H3N2 swine influenza virus					25/26	Vaccine	English	CABDirect		3427-3434	Oxford	Elsevier Science Ltd	0					22	2004	2004	3	N/A	N/A	N/A	N/A	N/A	N/A	N/A	N/A	N/A	N/A	N/A							0	0	0	1	L3 screened included		0		0
3759	Karlsson, I.,Borggren, M.,Rosenstierne, M. W.,Trebbien, R.,Williams, J. A.,Vidal, E.,Vergara-Alert, J.,Solanes Foz, D.,Darji, A.,Sisteré-Oró, M.,Segalés, J.,Nielsen, J.,Fomsgaard, A.	Protective effect of a polyvalent influenza DNA vaccine in pigs						Veterinary Immunology and Immunopathology	English	CABDirect		25-32	Amsterdam	Elsevier B.V.	0					195	2018	2018	3	N/A	N/A	N/A	N/A	N/A	N/A	N/A	N/A	N/A	N/A	N/A							0	0	0	1	L3 screened included		0		0
3272	Tian, DeBin,Sooryanarain, H.,Matzinger, S. R.,Gauger, P. C.,Karuppannan, A. K.,Elankumaran, S.,Opriessnig, T.,Meng, XiangJin	Protective efficacy of a virus-vectored multi-component vaccine against porcine reproductive and respiratory syndrome virus, porcine circovirus type 2 and swine influenza virus					12	Journal of General Virology	English	CABDirect		3026-3036	London	Microbiology Society	0					98	2017	2017	3	N/A	N/A	N/A	N/A	N/A	N/A	N/A	N/A	N/A	N/A	N/A							0	0	0	1	L3 screened included		0		0
3035	Pyo, HyunMi,Zhou, Yan	Protective efficacy of intranasally administered bivalent live influenza vaccine and immunological mechanisms underlying the protection					30	Vaccine	English	CABDirect		3835-3842	Oxford	Elsevier Ltd	0					32	2014	2014	3	N/A	N/A	N/A	N/A	N/A	N/A	N/A	N/A	N/A	N/A	N/A							0	0	0	1	L3 screened included		0		0
10543	Brown, Patricia A.,Kern, Douglas,Khan, Amir S.	Protective immune responses following vaccination of a consensus H1N1 Swine influenza DNA vaccine using electroporation in pigs			American Association of Swine Veterinarians	2010-06-01		International Pig Veterinary Society Congress		AASV Swine Information Library					33						2010	2010	3	N/A	N/A	N/A	N/A	N/A	N/A	N/A	N/A	N/A	N/A	N/A							0	0	0	1	L3 screened included		0		0
1159	Vander Veen, R.,Kamrud, K.,Mogler, M.,Loynachan, A. T.,McVicker, J.,Berglund, P.,Owens, G.,Timberlake, S.,Lewis, W.,Smith, J.,Harris, D. L.	Rapid development of an efficacious swine vaccine for novel H1N1	PLoS currents	Harrisvaccines, Inc., Ames, IA, USA.	NLM	2019-10-29		PLoS Curr	eng			Rrn1123			0					1	2009	2009	3	N/A	N/A	N/A	N/A	N/A	N/A	N/A	N/A	N/A	N/A	N/A							0	0	0	1	L3 screened included		0		0
3892	Yang, HuanLiang,Chen, Yan,Shi, JianZhong,Guo, Jing,Xin, XiaoGuang,Zhang, Jian,Wang, DaYan,Shu, YueLong,Qiao, ChuanLing,Chen, HuaLan	Reassortant H1N1 influenza virus vaccines protect pigs against pandemic H1N1 influenza virus and H1N2 swine influenza virus challenge					2019-03-04	Veterinary Microbiology	English	CABDirect		229-234	Oxford	Elsevier Ltd	0					152	2011	2011	3	N/A	N/A	N/A	N/A	N/A	N/A	N/A	N/A	N/A	N/A	N/A							0	0	0	1	L3 screened included		0		0
3286	Said, A.,Lange, E.,Beer, M.,Damiani, A.,Osterrieder, N.	Recombinant equine herpesvirus 1 (EHV-1) vaccine protects pigs against challenge with influenza A(H1N1)pmd09					2	Virus Research	English	CABDirect		371-376	Amsterdam	Elsevier B. V.	0					173	2013	2013	3	N/A	N/A	N/A	N/A	N/A	N/A	N/A	N/A	N/A	N/A	N/A							0	0	0	1	L3 screened included		0		0
4024	Bosworth, B.,Erdman, M. M.,Stine, D. L.,Harris, I.,Irwin, C.,Jens, M.,Loynachan, A.,Kamrud, K.,Harris, D. L.	Replicon particle vaccine protects swine against influenza					6	Comparative Immunology, Microbiology &amp; Infectious Diseases	English	CABDirect		e99-e103	Oxford	Elsevier Ltd	0					33	2010	2010	3	N/A	N/A	N/A	N/A	N/A	N/A	N/A	N/A	N/A	N/A	N/A							0	0	0	1	L3 screened included		0		0
6657	Pena, L.,Vincent, A. L.,Ye, J. Q.,Ciacci-Zanella, J. R.,Angel, M.,Lorusso, A.,Gauger, P. C.,Janke, B. H.,Loving, C. L.,Perez, D. R.	Safety and efficacy of a novel live attenuated influenza vaccine against pandemic H1N1 in swine	Influenza Other Respir. Viruses	[Pena, Lindomar; Ye, Jianqiang; Angel, Matthew; Perez, Daniel R.] Univ Maryland, Dept Vet Med, College Pk, MD 20742 USA. [Pena, Lindomar; Ye, Jianqiang; Angel, Matthew; Perez, Daniel R.] Univ Maryland, Virginia Maryland Reg Coll Vet Med, College Pk, MD 20742 USA. [Vincent, Amy L.; Ciacci-Zanella, Janice R.; Lorusso, Alessio; Gauger, Philip C.; Loving, Crystal L.] USDA ARS, Virus & Prion Dis Lives…		May		Influenza and Other Respiratory Viruses	English			341-344			0				Article; Proceedings Paper	5	2011	2011	3	N/A	N/A	N/A	N/A	N/A	N/A	N/A	N/A	N/A	N/A	N/A							0	0	0	1	L3 screened included		0		0
10253	Jesus Horacio Lara, Puente	Safety and efficacy of an experimental live vectorized H1N1 swine influenza vaccine			American Association of Swine Veterinarians	2014-06-01		International Pig Veterinary Society Congress		Swine Information Library					33							2014	3	N/A	N/A	N/A	N/A	N/A	N/A	N/A	N/A	N/A	N/A	N/A							0	0	0	1	L3 screened included		0		0
4524	Pena, L.,Vincent, A. L.,Ye, J. Q.,Ciacci-Zanella, J. R.,Angel, M.,Lorusso, A.,Gauger, P. C.,Janke, B. H.,Loving, C. L.,Perez, D. R.	Safety and efficacy of live attenuated influenza vaccines against pandemic H1N1 in swine	Evidence-based practice: how do we get there? American Association of Swine Veterinarians 42nd Annual Meeting Proceedings, 5-8 March, 2011, Phoenix, Arizona, USA						English	CABDirect		361-362	Perry	American Association of Swine Veterinarians	33						2011	2011	3	N/A	N/A	N/A	N/A	N/A	N/A	N/A	N/A	N/A	N/A	N/A							0	0	0	1	L3 screened included		0		0
10411	Lüder, Olaf,Hagemann, Guntram,Schlegel, Michael,Selbitz, Hans-Joachim,Kreienbrock, Lothar,Vila, Thaïs,Dürrwald, Ralf	Safety of the administration of a new swine influenza vaccine: Respiporc(r) Flu3/Gripovac(r) 3 in sows during lactation			American Association of Swine Veterinarians	2010-06-01		International Pig Veterinary Society Congress		AASV Swine Information Library					33						2010	2010	3	N/A	N/A	N/A	N/A	N/A	N/A	N/A	N/A	N/A	N/A	N/A							0	0	0	1	L3 screened included		0		0
5703	Kyriakis, C. S.,Vleeschauwer, A. de,Barbé, F.,Bublot, M.,Reeth, K. van	Safety, immunogenicity and efficacy of poxvirus-based vector vaccines expressing the haemagglutinin gene of a highly pathogenic H5N1 avian influenza virus in pigs					16	Vaccine	English	CABDirect		2258-2264	Amsterdam	Elsevier	0					27	2009	2009	3	N/A	N/A	N/A	N/A	N/A	N/A	N/A	N/A	N/A	N/A	N/A							0	0	0	1	L3 screened included		0		0
4539	Veen, R. L. vander,Loynachan, A. T.,Mogler, M. A.,Russell, B. J.,Harris, D. L. H.,Kamrud, K. I.	Safety, immunogenicity, and efficacy of an alphavirus replicon-based swine influenza virus hemagglutinin vaccine					11	Vaccine	English	CABDirect		1944-1950	Oxford	Elsevier Ltd	0					30	2012	2012	3	N/A	N/A	N/A	N/A	N/A	N/A	N/A	N/A	N/A	N/A	N/A							0	0	0	1	L3 screened included		0		0
5499	Romagosa, A.,Gramer, M.,Joo, H. S.,Torremorell, M.	Sensitivity of oral fluids for detecting influenza A virus in populations of vaccinated and non-vaccinated pigs					2	Influenza and other Respiratory Viruses	English	CABDirect		110-118	Oxford	Wiley-Blackwell	0					6	2012	2012	3	N/A	N/A	N/A	N/A	N/A	N/A	N/A	N/A	N/A	N/A	N/A							0	0	0	1	L3 screened included		0		0
1752	Torremorell, M.,Romagosa, A.,Corzo, C.,Gramer, M.	Sensitivity of oral fluids to detect influenza virus in vaccinated and non-vaccinated populations	6th International Symposium on Emerging and Re-emerging Pig Diseases, Barcelona, Spain, 12-15 June 2011						English	CABDirect		279	Barcelona	Centre de Recerca en Sanitat Animal (CReSA)	33						2011	2011	3	N/A	N/A	N/A	N/A	N/A	N/A	N/A	N/A	N/A	N/A	N/A							0	0	0	1	L3 screened included		0		0
3980	Kyriakis, C. S.,Olsen, C. W.,Carman, S.,Brown, I. H.,Brookes, S. M.,Doorsselaere, J. van,Reeth, K. van	Serologic cross-reactivity with pandemic (H1N1) 2009 virus in pigs, Europe					1	Emerging Infectious Diseases	English	CABDirect		96-99	Atlanta	National Center for Infectious Diseases, Centers for Disease Control and Prevention	0					16	2010	2010	3	N/A	N/A	N/A	N/A	N/A	N/A	N/A	N/A	N/A	N/A	N/A							0	0	0	1	L3 screened included		0		0
11465	T. A. Jackson,N. Chandler-Conrey,K. Prouty,et al.,	Serologic responses to three commercial bivalent swine influena virus vaccines in juvenile pigs			American Association of Swine Veterinarians	2004-03-02		AASV Annual Meeting		AASV Swine Information Library					33						2004	2004	3	N/A	N/A	N/A	N/A	N/A	N/A	N/A	N/A	N/A	N/A	N/A							0	0	0	1	L3 screened included		0		0
11666	Robyn Fleck, D. V. M.,Mo Morsey, PhD,Marie Gramer, D. V. M. PhD,et al.,	Serological cross reactions between 2004-2007 H3N2 swine influenza viruses and antisera to vaccine strains			American Association of Swine Veterinarians	2008-03-02		AASV Annual Meeting		AASV Swine Information Library					33						2008	2008	3	N/A	N/A	N/A	N/A	N/A	N/A	N/A	N/A	N/A	N/A	N/A							0	0	0	1	L3 screened included		0		0
11316	R. Fleck,M. Morsey,M. Gramer,et al.,	Serological cross-reactions between H1 swine influenza viruses and antisera to vaccine strains			American Association of Swine Veterinarians	2009-03-02		AASV Annual Meeting		AASV Swine Information Library					33						2009	2009	3	N/A	N/A	N/A	N/A	N/A	N/A	N/A	N/A	N/A	N/A	N/A							0	0	0	1	L3 screened included		0		0
11179	Barigazzi, G.,E. Foni, F. Ostanello G. Mantovani L. Sperati Ruffoni G. Leotti	SEROLOGICAL EVALUATION OF A VACCINATION PROTOCOL FOR SWINE INFLUENZA VIRUS IN FATTENING PIGS			American Association of Swine Veterinarians	2004-06-01		International Pig Veterinary Society Congress		AASV Swine Information Library					33						2004	2004	3	N/A	N/A	N/A	N/A	N/A	N/A	N/A	N/A	N/A	N/A	N/A							0	0	0	1	L3 screened included		0		0
10460	J. Carlson, M. S.,A. L. Vincent, D. V. M. PhD,J. Zhang, PhD,et al.,	Serological evaluation of influenza A virus vaccine antibody responses in replacement gilts on twelve breeding farms in the United States			American Association of Swine Veterinarians	2018-03-03		AASV Annual Meeting		AASV Swine Information Library					33						2018	2018	3	N/A	N/A	N/A	N/A	N/A	N/A	N/A	N/A	N/A	N/A	N/A							0	0	0	1	L3 screened included		0		0
7821	Van Reeth, K.,Labarque, G.,Pensaert, M.	Serological profiles after consecutive experimental infections of pigs with European H1N1, H3N2, and H1N2 swine influenza viruses	Viral Immunol.	Univ Ghent, Virol Lab, Fac Vet Med, B-9820 Merelbeke, Belgium. Van Reeth, K (reprint author), Univ Ghent, Virol Lab, Fac Vet Med, Salisburylaan 133, B-9820 Merelbeke, Belgium. kristien.vanreeth@ugent.be		Sum	3	Viral Immunology	English			373-382			0				Article	19	2006	2006	3	N/A	N/A	N/A	N/A	N/A	N/A	N/A	N/A	N/A	N/A	N/A							0	0	0	1	L3 screened included		0		0
10827	Zhou, C. Palacios A. J. Garcia-Rendon A. Galicia R. J.	SEROLOGICAL RESPONSE COMPARISION BETWEEN 2 BIVALENT INFUENZA (SIV) VACCINES TO CONTROL A SIV REPRODUCTIVE DISEASE IN MEXICO			American Association of Swine Veterinarians	2006-06-01		International Pig Veterinary Society Congress		AASV Swine Information Library					33						2006	2006	3	N/A	N/A	N/A	N/A	N/A	N/A	N/A	N/A	N/A	N/A	N/A							0	0	0	1	L3 screened included		0		0
10493	Dürrwald, Ralf,Schlegel, Michael,Kreienbrock, Lothar,Vila, Thaïs,Selbitz, Hans-Joachim	Serological response to Respiporc(r) Flu3/Gripovac(r) 3 in pregnant sows against H1N1, H1N2 and H3N2 influenza viruses			American Association of Swine Veterinarians	2010-06-01		International Pig Veterinary Society Congress		AASV Swine Information Library					33						2010	2010	3	N/A	N/A	N/A	N/A	N/A	N/A	N/A	N/A	N/A	N/A	N/A							0	0	0	1	L3 screened included		0		0
11427	G. Barigazzi, E. Foni A. Brun C. Charreyre G. Leotti,G. Reynaud	SEROLOGICAL RESPONSES AGAINST CLASSICAL AND CURRENT INFLUENZA VIRUS STRAINS INDUCED BY VACCINATION WITH A COMBINED VACCINE AGAINST PSEUDORABIES AND SWINE INFLUENZA IN ITALIAN HERDS			American Association of Swine Veterinarians	2002-06-01		International Pig Veterinary Society Congress		AASV Swine Information Library					33						2002	2002	3	N/A	N/A	N/A	N/A	N/A	N/A	N/A	N/A	N/A	N/A	N/A							0	0	0	1	L3 screened included		0		0
10242	François, Joisel	Serological responses in 11 Italian herds after vaccination with a combined vaccine against H1N1, H3N2 and H1N2 swine influenza virus subtypes			American Association of Swine Veterinarians	2014-06-01		International Pig Veterinary Society Congress		Swine Information Library					33							2014	3	N/A	N/A	N/A	N/A	N/A	N/A	N/A	N/A	N/A	N/A	N/A							0	0	0	1	L3 screened included		0		0
10668	Robyn W. Fleck, Vicki J. Rapp-Gabrielson Bradley A. Eddy David P. Theis,Tim, A. Jackson	Serology of H3N2 and H1N1 swine influenza virus in pigs vaccinated with MaxiVac(R) Excell(TM)			American Association of Swine Veterinarians	2003-09-01		Allen D. Leman Swine Conference		AASV Swine Information Library					33						2003	2003	3	N/A	N/A	N/A	N/A	N/A	N/A	N/A	N/A	N/A	N/A	N/A							0	0	0	1	L3 screened included		0		0
3602	Pascua, P. N. Q.,Song, MinSuk,Lee, JunHan,Choi, HwanWoon,Han, JeongHee,Kim, JaeHong,Yoo, GiJo,Kim, ChulJoong,Choi, YoungKi	Seroprevalence and genetic evolutions of swine influenza viruses under vaccination pressure in Korean swine herds					2019-01-02	Virus Research	English	CABDirect		43-49	Oxford	Elsevier	0					138	2008	2008	3	N/A	N/A	N/A	N/A	N/A	N/A	N/A	N/A	N/A	N/A	N/A							0	0	0	1	L3 screened included		0		0
4908	Kamrud, K. I.,Veen, R. L. vander,Harris, H.	Shed/spread and reversion to virulence studies of an SIV RNA vaccine in pigs and mice	Evidence-based practice: how do we get there? American Association of Swine Veterinarians 42nd Annual Meeting Proceedings, 5-8 March, 2011, Phoenix, Arizona, USA						English	CABDirect		221-224	Perry	American Association of Swine Veterinarians	33						2011	2011	3	N/A	N/A	N/A	N/A	N/A	N/A	N/A	N/A	N/A	N/A	N/A							0	0	0	1	L3 screened included		0		0
3153	Bourgot, C. le,Ferret-Bernard, S.,Blat, S.,Apper, E.,Huërou-Luron, I. le	Short-chain fructooligosaccharide supplementation during gestation and lactation or after weaning differentially impacts pig growth and IgA response to influenza vaccination						Journal of Functional Foods	English	CABDirect		307-315	Oxford	Elsevier Ltd	0					24	2016	2016	3	N/A	N/A	N/A	N/A	N/A	N/A	N/A	N/A	N/A	N/A	N/A							0	0	0	1	L3 screened included		0		0
35	Dorjee, Sithar	Simulation Modeling of Zoonotic Diseases between Swine and Human Populations for Informing Policy Decisions				2014			English	ProQuest Dissertations & Theses A&I		380	Ann Arbor	University of Prince Edward Island (Canada)	2		Sanchez, Javier		Ph.D.	NS00455	2014	2014	3	N/A	N/A	N/A	N/A	N/A	N/A	N/A	N/A	N/A	N/A	N/A							0	0	0	1	L3 screened included		0		0
10624	John Johnson, D. V. M.	SIV CASE STUDY			American Association of Swine Veterinarians	2001-11-01		ISU Swine Disease Conference for Swine Practitioners		AASV Swine Information Library					33						2001	2001	3	N/A	N/A	N/A	N/A	N/A	N/A	N/A	N/A	N/A	N/A	N/A							0	0	0	1	L3 screened included		0		0
11459	Heather, Hilbrands,Pravina Kitikoon, Dvm Ms,Barbara Erickson, M. S.,et al.,	SIV vaccine induced neutraliing and hemagglutination inhibition antibodies			American Association of Swine Veterinarians	2004-03-02		AASV Annual Meeting		AASV Swine Information Library					33						2004	2004	3	N/A	N/A	N/A	N/A	N/A	N/A	N/A	N/A	N/A	N/A	N/A							0	0	0	1	L3 screened included		0		0
10006	F. Chamba, A. Schelkopf M. Allerson B. Morrison M. Culhane M. Torremorell	Sow-farm factors associated with influenza positive piglets at weaning			American Association of Swine Veterinarians	2017-09-16		Allen D. Leman Swine Conference		Swine Information Library					33							2017	3	N/A	N/A	N/A	N/A	N/A	N/A	N/A	N/A	N/A	N/A	N/A							0	0	0	1	L3 screened included		0		0
10036	M. Inman, PhD,M. Pfannenstiel, PhD,D. Petrik, PhD,et al.,	Specialized VaxLiant® adjuvant for DNA vaccine development using influenza A virus-swine hemagglutination (HA) gene			American Association of Swine Veterinarians	2017-02-25		AASV Annual Meeting		Swine Information Library					33							2017	3	N/A	N/A	N/A	N/A	N/A	N/A	N/A	N/A	N/A	N/A	N/A							0	0	0	1	L3 screened included		0		0
203	Kitikoon, Pravina	Strategy to improve swine influenza virus (SIV) vaccination				2007			English	Biological Science Database; ProQuest Dissertations & Theses A&I		173	Ann Arbor	Iowa State University	2		Thacker, Eileen L.		Ph.D.	3259502	2007	2007	3	N/A	N/A	N/A	N/A	N/A	N/A	N/A	N/A	N/A	N/A	N/A							0	0	0	1	L3 screened included		0		0
76	Chen, Qi	Studies on influenza virus replicon particle vaccines in pigs				2012			English	ProQuest Dissertations & Theses A&I		93	Ann Arbor	Iowa State University	2		Miller, Cathy L.		M.S.	1519145	2012	2012	3	N/A	N/A	N/A	N/A	N/A	N/A	N/A	N/A	N/A	N/A	N/A							0	0	0	1	L3 screened included		0		0
148	Crabtree, Brenda Gail	Studies on the immunogenicity in swine of influenza A virus hemagglutinin expressed by Venezuelan equine encephalitis virus-like replicon particles				2007			English	ProQuest Dissertations & Theses A&I		77	Ann Arbor	Iowa State University	2		Harris, D. L.		M.S.	1443154	2007	2007	3	N/A	N/A	N/A	N/A	N/A	N/A	N/A	N/A	N/A	N/A	N/A							0	0	0	1	L3 screened included		0		0
85	Hernandez, Luis Alejandro	Successes and challenges in the development of baculovirus-based vaccines for swine influenza and porcine circovirus type 2b				2015			English	Biological Science Database; ProQuest Dissertations & Theses A&I		109	Ann Arbor	Iowa State University	2		Vaughn, Eric M. Miller, Cathy L.		Ph.D.	3712413	2015	2015	3	N/A	N/A	N/A	N/A	N/A	N/A	N/A	N/A	N/A	N/A	N/A							0	0	0	1	L3 screened included		0		0
2368	Hilgers, L. A. T.,Lejeune, G.,Nicolas, I.,Fochesato, M.,Boon, B.	Sulfolipo-cyclodextrin in squalane-in-water as a novel and safe vaccine adjuvant					3	Vaccine	English	CABDirect		219-228			0					17	1999	1999	3	N/A	N/A	N/A	N/A	N/A	N/A	N/A	N/A	N/A	N/A	N/A							0	0	0	1	L3 screened included		0		0
3164	Dürrwald, R.,Krumbholz, A.,Baumgarte, S.,Schlegel, M.,Vahlenkamp, T. W.,Selbitz, H. J.,Wutzler, P.,Zell, R.	Swine influenza A vaccines, pandemic (H1N1) 2009 virus, and cross-reactivity					6	Emerging Infectious Diseases	English	CABDirect		1029-1030	Atlanta	National Center for Infectious Diseases, Centers for Disease Control and Prevention	0					16	2010	2010	3	N/A	N/A	N/A	N/A	N/A	N/A	N/A	N/A	N/A	N/A	N/A							0	0	0	1	L3 screened included		0		0
10660	Tara S. Donovan, D. V. M.	Swine influenza case presentations			American Association of Swine Veterinarians	2003-09-01		Allen D. Leman Swine Conference		AASV Swine Information Library					33						2003	2003	3	N/A	N/A	N/A	N/A	N/A	N/A	N/A	N/A	N/A	N/A	N/A							0	0	0	1	L3 screened included		0		0
10669	Mark D. Titus, Tracy Bridgeman Randy Simonson	Swine influenza case study: H3N2 strain differences as determined by HA sequencing, HI serology, and vaccination challenge			American Association of Swine Veterinarians	2003-09-01		Allen D. Leman Swine Conference		AASV Swine Information Library					33						2003	2003	3	N/A	N/A	N/A	N/A	N/A	N/A	N/A	N/A	N/A	N/A	N/A							0	0	0	1	L3 screened included		0		0
7982	Flores, J.,Stine, D. L.,Aasv,,Aasv,	Swine influenza control in a large swine production system						American Association of Swine Veterinarians, Proceedings	English			215-220	Perry	Amer Assoc Swine Veterinarians	1						2003	2003	3	N/A	N/A	N/A	N/A	N/A	N/A	N/A	N/A	N/A	N/A	N/A							0	0	0	1	L3 screened included		0		0
3018	Kitikoon, P.,Vincent, A. L.,Janke, B. H.,Erickson, B.,Strait, E. L.,Yu, S.,Gramer, M. R.,Thacker, E. L.	Swine influenza matrix 2 (M2) protein contributes to protection against infection with different H1 swine influenza virus (SIV) isolates					2	Vaccine	English	CABDirect		523-531	Amsterdam	Elsevier	0					28	2010	2010	3	N/A	N/A	N/A	N/A	N/A	N/A	N/A	N/A	N/A	N/A	N/A							0	0	0	1	L3 screened included		0		0
8033	Moreau, I. A.,Cornaglia, E.,Aasv,,Aasv,,Aasv,	Swine influenza virus serology and monitoring post-vaccination response		Biovet Inc, St Hyacinthe, PQ, Canada. Moreau, IA (reprint author), Biovet Inc, St Hyacinthe, PQ, Canada.				American Association of Swine Veterinarians, Proceedings	English			79-80	Perry	Amer Assoc Swine Veterinarians	1						2002	2002	3	N/A	N/A	N/A	N/A	N/A	N/A	N/A	N/A	N/A	N/A	N/A							0	0	0	1	L3 screened included		0		0
3096	Kitikoon, P.,Gauger, P. C.,Anderson, T. K.,Culhane, M. R.,Swenson, S.,Loving, C. L.,Perez, D. R.,Vincent, A. L.	Swine influenza virus vaccine serologic cross-reactivity to contemporary US swine H3N2 and efficacy in pigs infected with an H3N2 similar to 2011-2012 H3N2v					s4	Influenza and other Respiratory Viruses	English	CABDirect		32-41	Oxford	Wiley-Blackwell	0					7	2013	2013	3	N/A	N/A	N/A	N/A	N/A	N/A	N/A	N/A	N/A	N/A	N/A							0	0	0	1	L3 screened included		0		0
10694	Jurgen A. Richt, D. V. M. PhD Kelly M. Lager D. V. M. PhD,Porntippa Lekcharoensuk, D. V. M. PhD,Bruce H. Janke, D. V. M. PhD,Alicia Solorzano, PhD,Adolfo Garcia-Sastre, PhD,Richard J. Webby, PhD	Swine Influenza: Diversity of U.S. Virus Isolates and Novel Vaccine Approaches			American Association of Swine Veterinarians	2004-11-01		ISU Swine Disease Conference for Swine Practitioners		AASV Swine Information Library					33						2004	2004	3	N/A	N/A	N/A	N/A	N/A	N/A	N/A	N/A	N/A	N/A	N/A							0	0	0	1	L3 screened included		0		0
89	McCormick, Kara Leah	Swine influenza: Pathogenesis and prevention				2015			English	Biological Science Database; ProQuest Dissertations & Theses A&I		217	Ann Arbor	University of South Dakota	2		Huber, Victor C.		Ph.D.	3728003	2015	2015	3	N/A	N/A	N/A	N/A	N/A	N/A	N/A	N/A	N/A	N/A	N/A							0	0	0	1	L3 screened included		0		0
3281	Kitikoon, P.,Strait, E. L.,Thacker, E. L.	The antibody responses to swine influenza virus (SIV) recombinant matrix 1 (rM1), matrix 2 (M2), and hemagglutinin (HA) proteins in pigs with different SIV exposure					2019-01-03	Veterinary Microbiology	English	CABDirect		51-62	Amsterdam	Elsevier	0					126	2008	2008	3	N/A	N/A	N/A	N/A	N/A	N/A	N/A	N/A	N/A	N/A	N/A							0	0	0	1	L3 screened included		0		0
8663	Deloizy, C.,Fossum, E.,Barnier-Quer, C.,Urien, C.,Chrun, T.,Duval, A.,Codjovi, M.,Bouguyon, E.,Maisonnasse, P.,Herve, P. L.,Barc, C.,Boulesteix, O.,Pezant, J.,Chevalier, C.,Collin, N.,Dalod, M.,Bogen, B.,Bertho, N.,Schwartz-Cornil, I.	The anti-influenza M2e antibody response is promoted by XCR1 targeting in pig skin	Sci Rep	[Deloizy, Charlotte; Urien, Celine; Chrun, Tiphany; Duval, Audrey; Codjovi, Maelle; Bouguyon, Edwige; Maisonnasse, Pauline; Herve, Pierre-Louis; Chevalier, Christophe; Bertho, Nicolas; Schwartz-Cornil, Isabelle] Univ Paris Saclay, INRA, VIM, F-78350 Jouy En Josas, France. [Fossum, Even; Bogen, Bjarne] Univ Oslo, KG Jebsen Ctr Influenza Vaccine Res, N-0027 Oslo, Norway. [Fossum, Even; Bogen, Bjarn…		Aug		Scientific Reports	English			12			0				Article	7	2017	2017	3	N/A	N/A	N/A	N/A	N/A	N/A	N/A	N/A	N/A	N/A	N/A							0	0	0	1	L3 screened included		0		0
53	Foley, Patricia Louise White	The development and use of a poxvirus vector system to protect pigs against swine influenza virus				1998			English	ProQuest Dissertations & Theses A&I		148	Ann Arbor	Iowa State University	2		Paul, Prem S.		Ph.D.	9941782	1998	1998	3	N/A	N/A	N/A	N/A	N/A	N/A	N/A	N/A	N/A	N/A	N/A							0	0	0	1	L3 screened included		0		0
10397	Marika, Genzow,Christa, Goodell,Troy, J. Kaiser,et al.,	The effect of intranasal vaccination with Ingelvac Provenza™ in newborn piglets on IAV-S shedding in nasal swabs			American Association of Swine Veterinarians	2018-03-03		AASV Annual Meeting		AASV Swine Information Library					33						2018	2018	3	N/A	N/A	N/A	N/A	N/A	N/A	N/A	N/A	N/A	N/A	N/A							0	0	0	1	L3 screened included		0		0
10375	Montse, Torremorell,Anna, Romagosa,Matt, Allerson,Marie, Gramer	The effect of vaccination on transmission of flu virus in weaned pigs			American Association of Swine Veterinarians	2010-09-01		Allen D. Leman Swine Conference		AASV Swine Information Library					33						2010	2010	3	N/A	N/A	N/A	N/A	N/A	N/A	N/A	N/A	N/A	N/A	N/A							0	0	0	1	L3 screened included		0		0
10766	Fleck, R. W.,Rapp-Gabrielson, V. J. Gergen L. R. Lechtenberg K. F. Eddy B. A. Wasmoen T. L.	THE EFFECT OF VACCINATION WITH MAXIVAC® EXCELL™, A BIVALENT SWINE INFLUENZA VIRUS VACCINE, ON WEIGHT GAIN AFTER CHALLENGE WITH H1N1 SWINE INFLUENZA VIRUS			American Association of Swine Veterinarians	2004-06-01		International Pig Veterinary Society Congress		AASV Swine Information Library					33						2004	2004	3	N/A	N/A	N/A	N/A	N/A	N/A	N/A	N/A	N/A	N/A	N/A							0	0	0	1	L3 screened included		0		0
3073	Kitikoon, P.,Nilubol, D.,Erickson, B. J.,Janke, B. H.,Hoover, T. C.,Sornsen, S. A.,Thacker, E. L.	The immune response and maternal antibody interference to a heterologous H1N1 swine influenza virus infection following vaccination					2019-03-04	Veterinary Immunology and Immunopathology	English	CABDirect		117-128	Amsterdam	Elsevier	0					112	2006	2006	3	N/A	N/A	N/A	N/A	N/A	N/A	N/A	N/A	N/A	N/A	N/A							0	0	0	1	L3 screened included		0		0
11429	P Kitikoon, B. Thacker R. Vandertop V. Rapp-Gabrielson R. Fleck B. Eddy L. Gergen P. Halbur E. Thacker	THE IMMUNE RESPONSE TO VACCINATION AND CHALLENGE WITH H3N2 INFLUENZA VIRUS			American Association of Swine Veterinarians	2002-06-01		International Pig Veterinary Society Congress		AASV Swine Information Library					33						2002	2002	3	N/A	N/A	N/A	N/A	N/A	N/A	N/A	N/A	N/A	N/A	N/A							0	0	0	1	L3 screened included		0		0
4275	Allerson, M.,Torremorell, M.,Deen, J.,Gramer, M.,Joo, H. S.,Romagosa, A.	The impact of maternally derived antibodies on the transmission of influenza virus in neonatal pig populations [conference poster]	6th International Symposium on Emerging and Re-emerging Pig Diseases, Barcelona, Spain, 12-15 June 2011						English	CABDirect		260	Barcelona	Centre de Recerca en Sanitat Animal (CReSA)	33						2011	2011	3	N/A	N/A	N/A	N/A	N/A	N/A	N/A	N/A	N/A	N/A	N/A							0	0	0	1	L3 screened included		0		0
3622	Allerson, M.,Deen, J.,Detmer, S. E.,Gramer, M. R.,Joo, H. S.,Romagosa, A.,Torremorell, M.	The impact of maternally derived immunity on influenza A virus transmission in neonatal pig populations					3	Vaccine	English	CABDirect		500-505	Oxford	Elsevier Ltd	0					31	2013	2013	3	N/A	N/A	N/A	N/A	N/A	N/A	N/A	N/A	N/A	N/A	N/A							0	0	0	1	L3 screened included		0		0
3033	Markowska-Daniel, I.,Pomorska-Mól, M.,Pejsak, Z.	The influence of age and maternal antibodies on the postvaccinal response against swine influenza viruses in pigs					2019-01-02	Veterinary Immunology and Immunopathology	English	CABDirect		81-86	Oxford	Elsevier Ltd	0					142	2011	2011	3	N/A	N/A	N/A	N/A	N/A	N/A	N/A	N/A	N/A	N/A	N/A							0	0	0	1	L3 screened included		0		0
10259	Tom, Gillespie	The role of vaccine to control PRDC in a large U.S. single site farrow-finish farm -- A case study			American Association of Swine Veterinarians	2014-06-01		International Pig Veterinary Society Congress		Swine Information Library					33							2014	3	N/A	N/A	N/A	N/A	N/A	N/A	N/A	N/A	N/A	N/A	N/A							0	0	0	1	L3 screened included		0		0
8073	Van Reeth, K.,De Clercq, S.,Pensaert, M.	The significance of antigenic evolution for swine influenza vaccine efficacy: learning from vaccination-challenge studies in pigs		State Univ Ghent, Fac Med Vet, Virol Lab, Merelbeke, Belgium. Van Reeth, K (reprint author), State Univ Ghent, Fac Med Vet, Virol Lab, Merelbeke, Belgium. kristien.VanReeth@rug.ac.be				Emergence and Control of Zoonotic Ortho- and Paramyxovirus Diseases	English			99-106	Montrouge	John Libbey Eurotext	1	Dodet, B. Vicari, M.					2001	2001	3	N/A	N/A	N/A	N/A	N/A	N/A	N/A	N/A	N/A	N/A	N/A							0	0	0	1	L3 screened included		0		0
81	Allerson, Matthew William	Transmission and control of influenza virus in pig populations				2013			English	Biological Science Database; ProQuest Dissertations & Theses A&I		129	Ann Arbor	University of Minnesota	2		Torremorell, Montserrat		Ph.D.	3600921	2013	2013	3	N/A	N/A	N/A	N/A	N/A	N/A	N/A	N/A	N/A	N/A	N/A							0	0	0	1	L3 screened included		0		0
4958	Romagosa, A.,Gramer, M.,Joo, H. S.,Deen, J.,Torremorell, M.	Transmission patterns of influenza virus in vaccinated and non-vaccinated pig populations	Evidence-based practice: how do we get there? American Association of Swine Veterinarians 42nd Annual Meeting Proceedings, 5-8 March, 2011, Phoenix, Arizona, USA						English	CABDirect		39-40	Perry	American Association of Swine Veterinarians	33						2011	2011	3	N/A	N/A	N/A	N/A	N/A	N/A	N/A	N/A	N/A	N/A	N/A							0	0	0	1	L3 screened included		0		0
9946		Trends in vaccination practices for respiratory diseases on U.S. swine operations--2000 APHIS Veterinary Services, Centers for Epidemiology and Animal Health				2003		APHIS Veterinary Services info sheet	English	AGRICOLA				APHIS Veterinary Services, Centers for Epidemiology and Animal Health	1						2003	2003	3	N/A	N/A	N/A	N/A	N/A	N/A	N/A	N/A	N/A	N/A	N/A							0	0	0	1	L3 screened included		0		0
3875	Zanella, R.,Gava, D.,Peixoto, J. de O.,Schaefer, R.,Ciacci-Zanella, J. R.,Biondo, N.,Silva, M. V. G. B. da,Cantão, M. E.,Ledur, M. C.	Unravelling the genetic components involved in the immune response of pigs vaccinated against influenza virus						Virus Research	English	CABDirect		327-336	Amsterdam	Elsevier B. V.	0					210	2015	2015	3	N/A	N/A	N/A	N/A	N/A	N/A	N/A	N/A	N/A	N/A	N/A							0	0	0	1	L3 screened included		0		0
11628	Amy, L. Vincent,Kelly, M. Lager,Juergen, A. Richt,et al.,	Use of an NS-1 mutant attenuated influenza virus as a modified live against swine influenza viruses			American Association of Swine Veterinarians	2007-03-02		AASV Annual Meeting		AASV Swine Information Library					33						2007	2007	3	N/A	N/A	N/A	N/A	N/A	N/A	N/A	N/A	N/A	N/A	N/A							0	0	0	1	L3 screened included		0		0
10491	Ea Bumgardner, R. Batman P. K. Lawrence	USE OF AUTOGENOUS VACCINES TO PROTECT AGAINST A VIRULENT HETEROLOGOUS INFLUENZA CHALLENGE			American Association of Swine Veterinarians	2015-09-15		Allen D. Leman Swine Conference		AASV Swine Information Library					33						2015	2015	3	N/A	N/A	N/A	N/A	N/A	N/A	N/A	N/A	N/A	N/A	N/A							0	0	0	1	L3 screened included		0		0
10239	Gerard Martín, Valls	Vaccination against swine influenza virus results in a high variability of individual antibody responses			American Association of Swine Veterinarians	2014-06-01		International Pig Veterinary Society Congress		Swine Information Library					33							2014	3	N/A	N/A	N/A	N/A	N/A	N/A	N/A	N/A	N/A	N/A	N/A							0	0	0	1	L3 screened included		0		0
10324	Tim, Miller,Laura, Trygstad,Dustin, Petrik,et al.,	Vaccination and challenge study for an H3N2 swine influenza recombinant DNA vaccine			American Association of Swine Veterinarians	2018-03-03		AASV Annual Meeting		AASV Swine Information Library					33						2018	2018	3	N/A	N/A	N/A	N/A	N/A	N/A	N/A	N/A	N/A	N/A	N/A							0	0	0	1	L3 screened included		0		0
10452	Jayaveeramuthu, Nirmala	Vaccination as One of the Drivers of Influenza Genetic Diversity			American Association of Swine Veterinarians	2017-09-16		Allen D. Leman Swine Conference		AASV Swine Information Library					33						2017	2017	3	N/A	N/A	N/A	N/A	N/A	N/A	N/A	N/A	N/A	N/A	N/A							0	0	0	1	L3 screened included		0		0
4850	Romagosa, A.,Allerson, M.,Gramer, M.,Joo, H. S.,Deen, J.,Detmer, S.,Torremorell, M.	Vaccination of influenza A virus decreases transmission rates in pigs					120	Veterinary Research	English	CABDirect		(20 December 2011)	London	BioMed Central Ltd	0					42	2011	2011	3	N/A	N/A	N/A	N/A	N/A	N/A	N/A	N/A	N/A	N/A	N/A							0	0	0	1	L3 screened included		0		0
3273	Richt, J. A.,Lekcharoensuk, P.,Lager, K. M.,Vincent, A. L.,Loiacono, C. M.,Janke, B. H.,Wu, W. H.,Yoon, K. J.,Webby, R. J.,Solórzano, A.,García-Sastre, A.	Vaccination of pigs against swine influenza viruses by using an NS1-truncated modified live-virus vaccine					22	Journal of Virology	English	CABDirect		11009-11018	Washington	American Society for Microbiology (ASM)	0					80	2006	2006	3	N/A	N/A	N/A	N/A	N/A	N/A	N/A	N/A	N/A	N/A	N/A							0	0	0	1	L3 screened included		0		0
3527	Kaplan, B. S.,Souza, C. K.,Gauger, P. C.,Stauft, C. B.,Coleman, J. R.,Mueller, S.,Vincent, A. L.	Vaccination of pigs with a codon-pair bias de-optimized live attenuated influenza vaccine protects from homologous challenge					8	Vaccine	English	CABDirect		1101-1107	Oxford	Elsevier Ltd	0					36	2018	2018	3	N/A	N/A	N/A	N/A	N/A	N/A	N/A	N/A	N/A	N/A	N/A							0	0	0	1	L3 screened included		0		0
8004	Heinen, P. P.,Rijsewijk, F. A.,de Boer-Luijtze, E. A.,Bianchi, A. T. J.	Vaccination of pigs with a DNA construct expressing an influenza virus M2-nucleoprotein fusion protein exacerbates disease after challenge with influenza A virus	J. Gen. Virol.	Inst Anim Sci & Hlth ID Lelystad, Div Mammalian Virol, NL-8200 AB Lelystad, Netherlands. Heinen, PP (reprint author), Natl Inst Med Res, Mill Hill, London NW7 1AA, England.		Aug		Journal of General Virology	English			1851-1859			0				Article	83	2002	2002	3	N/A	N/A	N/A	N/A	N/A	N/A	N/A	N/A	N/A	N/A	N/A							0	0	0	1	L3 screened included		0		0
4465	Loeffen, W. L. A.,Vries, R. P. de,Stockhofe, N.,Zoelen-Bos, D. van,Maas, R.,Koch, G.,Moormann, R. J.,Rottier, P. J. M.,Haan, C. A. M. de	Vaccination with a soluble recombinant hemagglutinin trimer protects pigs against a challenge with pandemic (H1N1) 2009 influenza virus					8	Vaccine	English	CABDirect		1545-1550	Oxford	Elsevier Ltd	0					29	2011	2011	3	N/A	N/A	N/A	N/A	N/A	N/A	N/A	N/A	N/A	N/A	N/A							0	0	0	1	L3 screened included		0		0
3452	Kappes, M. A.,Sandbulte, M. R.,Platt, R.,Wang, C.,Lager, K. M.,Henningson, J. N.,Lorusso, A.,Vincent, A. L.,Loving, C. L.,Roth, J. A.,Kehrli, M. E., Jr.	Vaccination with NS1-truncated H3N2 swine influenza virus primes T cells and confers cross-protection against an H1N1 heterosubtypic challenge in pigs					2	Vaccine	English	CABDirect		280-288	Oxford	Elsevier Ltd	0					30	2012	2012	3	N/A	N/A	N/A	N/A	N/A	N/A	N/A	N/A	N/A	N/A	N/A							0	0	0	1	L3 screened included		0		0
3325	Vleeschauwer, A. de,Qiu, Yu,Reeth, K. van	Vaccination-challenge studies with a Port Chalmers/73 (H3N2)-based swine influenza virus vaccine: reflections on vaccine strain updates and on the vaccine potency test					20	Vaccine	English	CABDirect		2360-2366	Oxford	Elsevier Ltd	0					33	2015	2015	3	N/A	N/A	N/A	N/A	N/A	N/A	N/A	N/A	N/A	N/A	N/A							0	0	0	1	L3 screened included		0		0
3743	Kitikoon, P.,Vincent, A. L.,Jones, K. R.,Nilubol, D.,Yu, S.,Janke, B. H.,Thacker, B. J.,Thacker, E. L.	Vaccine efficacy and immune response to swine influenza virus challenge in pigs infected with porcine reproductive and respiratory syndrome virus at the time of SIV vaccination					2019-03-04	Veterinary Microbiology	English	CABDirect		235-244	Amsterdam	Elsevier	0					139	2009	2009	3	N/A	N/A	N/A	N/A	N/A	N/A	N/A	N/A	N/A	N/A	N/A							0	0	0	1	L3 screened included		0		0
10148	Eugenio J. Abente, B. A. PhD,Nicola S. Lewis, BSc BVetMed PhD Mrcvs,Mark A. Mogler, BSc PhD,et al.,	Vaccine efficacy of live-attenuated virus, whole-virus inactivated and alphavirus vectored subunit vaccines against antigenically distinct H3N2 swine influenza A viruses			American Association of Swine Veterinarians	2016-02-27		AASV Annual Meeting		Swine Information Library					33							2016	3	N/A	N/A	N/A	N/A	N/A	N/A	N/A	N/A	N/A	N/A	N/A							0	0	0	1	L3 screened included		0		0
10056	E. Abente, N. Lewis M. Mogler D. Rajao J. Santos P. Gauger D. Perez A. Vincent	Vaccine efficacy of live-attenuated, whole inactivated and alphavirus vectored vaccines against antigenically distinct H3N2 swine influenza A viruses			American Association of Swine Veterinarians	2016-06-07		International Pig Veterinary Society Congress		Swine Information Library					33							2016	3	N/A	N/A	N/A	N/A	N/A	N/A	N/A	N/A	N/A	N/A	N/A							0	0	0	1	L3 screened included		0		0
4909	Detmer, S.,Darnell, D.,Sreevatsan, S.,Gramer, M.	Vaccine failure? Analyses of influenza A vaccine and outbreak viruses in swine	Evidence-based practice: how do we get there? American Association of Swine Veterinarians 42nd Annual Meeting Proceedings, 5-8 March, 2011, Phoenix, Arizona, USA						English	CABDirect		349-350	Perry	American Association of Swine Veterinarians	33						2011	2011	3	N/A	N/A	N/A	N/A	N/A	N/A	N/A	N/A	N/A	N/A	N/A							0	0	0	1	L3 screened included		0		0
9454	Gauger, P. C.,Loving, C. L.,Lager, K. M.,Janke, B. H.,Kehrli, M. E.,Roth, J. A.,Vincent, A. L.	Vaccine-Associated Enhanced Respiratory Disease Does Not Interfere with the Adaptive Immune Response Following Challenge with Pandemic A/H1N1 2009	Viral Immunol.	[Gauger, Phillip C.; Loving, Crystal L.; Lager, Kelly M.; Kehrli, Marcus E., Jr.; Vincent, Amy L.] Natl Anim Dis Ctr, Virus & Prion Res Unit, USDA, ARS, Ames, IA 50010 USA. [Gauger, Phillip C.; Janke, Bruce H.] Iowa State Univ, Dept Vet Diagnost & Prod Anim Med, Coll Vet Med, Ames, IA USA. [Roth, James A.] Iowa State Univ, Dept Vet Microbiol & Prevent Med, Coll Vet Med, Ames, IA USA. Vincent, AL …		Oct	5	Viral Immunology	English			314-321			0				Article	26	2013	2013	3	N/A	N/A	N/A	N/A	N/A	N/A	N/A	N/A	N/A	N/A	N/A							0	0	0	1	L3 screened included		0		0
1887	Rajão, D. S.,Chen, HongJun,Perez, D. R.,Sandbulte, M. R.,Gauger, P. C.,Loving, C. L.,Shanks, G. D.,Vincent, A.	Vaccine-associated enhanced respiratory disease is influenced by haemagglutinin and neuraminidase in whole inactivated influenza virus vaccines					7	Journal of General Virology	English	CABDirect		1489-1499	London	Society for General Microbiology	0					97	2016	2016	3	N/A	N/A	N/A	N/A	N/A	N/A	N/A	N/A	N/A	N/A	N/A							0	0	0	1	L3 screened included		0		0
9479	Khurana, S.,Loving, C. L.,Manischewitz, J.,King, L. R.,Gauger, P. C.,Henningson, J.,Vincent, A. L.,Golding, H.	Vaccine-Induced Anti-HA2 Antibodies Promote Virus Fusion and Enhance Influenza Virus Respiratory Disease	Sci. Transl. Med.	[Khurana, Surender; Manischewitz, Jody; King, Lisa R.; Golding, Hana] US FDA, Div Viral Prod, Ctr Biol Evaluat & Res, Bethesda, MD 20892 USA. [Loving, Crystal L.; Vincent, Amy L.] ARS, Virus & Prion Res Unit, Natl Anim Dis Ctr, USDA, Ames, IA 50010 USA. [Gauger, Phillip C.] Dept Vet Diagnost & Prod Anim Med, Ames, IA 50010 USA. [Henningson, Jamie] Kansas State Vet Diagnost Lab, Manhattan, KS 6650…		Aug	200	Science Translational Medicine	English			10			0				Article	5	2013	2013	3	N/A	N/A	N/A	N/A	N/A	N/A	N/A	N/A	N/A	N/A	N/A							0	0	0	1	L3 screened included		0		0
8595	Ricklin, M. E.,Python, S.,Vielle, N. J.,Brechbuhl, D.,Zumkehr, B.,Posthaus, H.,Zimmer, G.,Ruggli, N.,Summerfield, A.	Virus replicon particle vaccines expressing nucleoprotein of influenza A virus mediate enhanced inflammatory responses in pigs	Sci Rep	[Ricklin, Meret E.; Python, Sylvie; Vielle, Nathalie J.; Brechbuhl, Daniel; Zumkehr, Beatrice; Zimmer, Gert; Ruggli, Nicolas; Summerfield, Artur] IVI, Sensemattstr 293, Mittelhausern, Switzerland. [Posthaus, Horst] Univ Bern, Inst Anim Pathol, Vetsuisse Fac, Langgasstr 122, Bern, Switzerland. [Posthaus, Horst; Summerfield, Artur] Univ Bern, Dept Infect Dis & Pathobiol, Vetsuisse Fac, Langgasstr 1…		Nov		Scientific Reports	English			12			0				Article	7	2017	2017	3	N/A	N/A	N/A	N/A	N/A	N/A	N/A	N/A	N/A	N/A	N/A							0	0	0	1	L3 screened included		0		0
3909	Eck, M.,Durán, M. G.,Ricklin, M. E.,Locher, S.,Sarraseca, J.,Rodríguez, M. J.,McCullough, K. C.,Summerfield, A.,Zimmer, G.,Ruggli, N.	Virus replicon particles expressing porcine reproductive and respiratory syndrome virus proteins elicit immune priming but do not confer protection from viremia in pigs					33	Veterinary Research	English	CABDirect		(19 February 2016)	London	BioMed Central Ltd	0					47	2016	2016	3	N/A	N/A	N/A	N/A	N/A	N/A	N/A	N/A	N/A	N/A	N/A							0	0	0	1	L3 screened included		0		0
3419	Artiaga, B. L.,Yang, Guan,Hackmann, T. J.,Liu, QinFang,Richt, J. A.,Salek-Ardakani, S.,Castleman, W. L.,Lednicky, J. A.,Driver, J. P.	α-Galactosylceramide protects swine against influenza infection when administered as a vaccine adjuvant					23593	Scientific Reports	English	CABDirect		srep23593	London	Nature Publishing Group	0					6	2016	2016	3	N/A	N/A	N/A	N/A	N/A	N/A	N/A	N/A	N/A	N/A	N/A							0	0	0	1	L3 screened included		0		0
[truncated: 153 more columns]

## Sheet: Conference Proceedings
Refid	Bibliographic source	Dup with other dbase	Author	Title	Meeting	Journal	year	pages	publisher	volume
10050	AASV		M. I. Lozada, J. Cappuccio M. Dibarbora E. Perez A. Armocida A. Quiroga H. Barrales A. Pereda L. Monte C. Perfumo	A Field Comparative Study of Vaccination against Influenza A Virus in Argentinean Herds	IPVS	International Pig Veterinary Society Congress	2016
11472	AASV		Ronald D. Wesley, D. V. M. PhD,Kelly M. Lager, D. V. M. PhDProduction Issues Tuesday Concurrent Session	A recombinant Ad-5 swine influena vaccine that overrides maternal antibody interference	AASV	AASV Annual Meeting	2004
11507	AASV		Wesley, R. D.,K. M. Lager	A RECOMBINANT AD5 SWINE INFLUENZA VACCINE THAT OVERRIDES MATERNAL ANTIBODY INTERFERENCE	IPVS	International Pig Veterinary Society Congress	2004
10418	AASV		La White, M. Torremorell M. E. Craft	A STOCHASTIC, MATHEMATICAL MODEL OF INFLUENZA A VIRUS WITHIN SWINE BREEDING HERDS: IMPLICATIONS OF POSSIBLE MANAGEMENT INTERVENTIONS	Leman	Allen D. Leman Swine Conference	2015
11595	AASV		V.J. Rapp-Gabrielson, L. R. Gergen B. A. Eddy T. L. Wasmoen K. F. Lechtenberg M. S. Hanna K. O'Connell	Ability of a bivalent swine influenza vaccine to protect swine against challenge with swine influenza virus, subtypes H1N1 and H3N2	IPVS	International Pig Veterinary Society Congress	2000
11607	AASV		Boh Chang Lin, D. V. M. M. S. PhD,R. Gene White, Dvm Ms,Karen K. Brown, PhD,et al.,	Ability of adjuvants to enhance the systemic antibody responses against H1N1 and H3N2 swine influenza viruses	AASV	AASV Annual Meeting	2006
11442	AASV		R. D. Wesley,M. Tang	ADENOVIRUS-5 VACCINE INDUCED IMMUNITY FOR SWINE FLU (H3N2)	IPVS	International Pig Veterinary Society Congress	2002
7981	WOS	n	Kitikoon, P.,Thacker, B.,Vandertop, R.,Rapp-Gabrielson, V. J.,Fleck, R.,Eddy, B.,Gergen, L.,Halbur, P.,Thacker, E.,Aasv,,Aasv,	Analysis of immune response to vaccination and challenge with H1N1 and H3N2 swine influenza virus	AASV	American Association of Swine Veterinarians, Proceedings	2003	205-209	Amer Assoc Swine Veterinarians
11702	AASV		Brenda G. Crabtree, Bs Ms,Matt Erdman, D. V. M. PhD,D.L. Harris, D. V. M. PhD,et al.,	Antigen expression of replicon particles in swine using an experimental human influenza vaccine: Proof of concept	AASV	AASV Annual Meeting	2009
8829	WOS	n	Tungatt, K.,Dolton, G.,Attaf, M.,Hemmink, H.,Morgan, S. B.,Hammond, J. A.,Porter, E.,Miles, J. J.,Montoya, M.,Bailey, M.,Tchilian, E. Z.,Charleston, B.,Sewell, A. K.	Bringing veterinary immunology up to speed using the Babraham pig model of influenza A infection/ vaccination	International Congress of Immunology	International Congress of Immunology	2016	508-508		46
10483	AASV		FrÃ©dÃ©ric, Vangroenweghe	Case report: Innovative diagnostic approach and subsequent adapated vaccination strategies to reduce the antibiotic use in post-weaning piglets under Belgian field conditions	IPVS	International Pig Veterinary Society Congress	2014
11388	AASV		Karen Lehe, D. V. M.,Lee Watkins, Ph D.	Case study: Effect of Pulmotil on mortality and growth in nursery pigs with clinical PRDC initiated by PRRSV	AASV	AASV Annual Meeting	2003
7986	WOS	n	Daniels, C. S.,Daniels, A. M.,Karriker, L.,Aasv,,Aasv,	Challenges in diagnosis and control of swine influenza virus	AASV	American Association of Swine Veterinarians, Proceedings	2003	381-386	Amer Assoc Swine Veterinarians
8069	WOS	n	Schlueter, R.,Lu, W.,Eichmeyer, M.,Wasilk, A.,Aasp,,Aasp,,Aasp,	Characterization and performance of a new, bivalent, H1N1 & H3N2, swine influenza vaccine: End-FLUence (TM) 2	AASV	American Association of Swine Veterinarians 2001, Proceedings	2001	213-214	Amer Assoc Swine Veterinarians
10557	AASV		Andres, Diaz	Co-circulation of influenza A viruses in swine populations	Leman	Allen D. Leman Swine Conference	2014
10805	AASV		Lee, J. H. Gramer M. Joo H. S.	COMPARATIVE EFFICACY OF COMMERCIAL SWINE INFLUENZA VIRUS VACCINES AGAINST AN H3N2 VIRUS VARIANT	IPVS	International Pig Veterinary Society Congress	2006
10820	AASV		McGonigle, J. D. Lin B. C. Brown K. K. White R. G. Siedlik L. M. Hrabik C. M.	COMPARISON OF ADJUVANTS FOR STIMULATION OF HI ANTIBODY TO SIV	IPVS	International Pig Veterinary Society Congress	2006
5300	CABDirect	n	Song, D.,Poo, H.,Kim, J.,Song, M.,Kang, B.,Moon, H.	Comparison of efficacy of subunit-based pandemic H1N1 influenza virus vaccines by sublingual and intramuscular administration in swine model	International Symposium on Emerging and Re-emerging Pig Diseases		2011	278	Centre de Recerca en Sanitat Animal (CReSA)
4305	CABDirect	n	Lefevre, E. A.,Carr, B. V.,Inman, C. F.,Prentice, H.,Brown, I. H.,Brookes, S. S.,Garcon, F.,Hill, M. L.,Iqbal, M.,Elderfield, R. A.,Barclay, W. S.,Bailey, M.,Charleston, B.	Comparison of immune responses generated and protection to challenge in pigs vaccinated with current adjuvanted and non-adjuvanted pandemic H1N1 influenza vaccines	International Symposium on Emerging and Re-emerging Pig Diseases		2011	80	Centre de Recerca en Sanitat Animal (CReSA)
10952	AASV		Tony, Nikkel	Comparison of intra-dermal vs. intra-muscular vaccination for influenza in pigs	Leman	Allen D. Leman Swine Conference	2009
10442	AASV		Jessica, Johnson,Jeremy Pittman, D. V. M.,Eugene, Nemecheck	Comparison of maternally derived antibodies in weaned pigs following pre-farrow or pre-breeding vaccination of dams with FluSure XP	AASV	AASV Annual Meeting	2014
10028	AASV		Tanja Opriessnig, Dr med vet PhD,Philip Gauger, D. V. M. M. S. PhD,Xi Jiang, PhD,et al.,	Comparison of the efficacy of a commercial inactivated pandemic (p) H1N1 influenza A virus vaccine and two experimental M2e-based vaccines against pH1N1 challenge in the growing pig	AASV	AASV Annual Meeting	2017
10065	AASV		S. Mesonero, C. Casanovas S. BarrabÃ©s A. MartÃ­nez J. SegalÃ©s	COUNTERACTION OF SEVERE LOSSES CAUSED BY A SWINE INFLUENZA VIRUS REASSORTANT H1N2 (AVIAN ORIGIN HEMAGGLUTININ) AFFECTING REPLACEMENT STOCK IN SPAIN	IPVS	International Pig Veterinary Society Congress	2016
10951	AASV		R. W. Thompson,M. J. Engle,J. O. Geiger,A. M. Ness	Creating a SIV negative sow herd	Leman	Allen D. Leman Swine Conference	2009
10300	AASV		Vj Rapp-Gabrielson, M. C. Lenz M. Kuhn L. P. Taylor M. R. Culhane L. Kesl R. Saltzman	Cross-protection of FLUSUREÂ® XP in pigs challenged with a gamma cluster H1N1/pH1N1 reassortant swine influenza virus	Leman	Allen D. Leman Swine Conference	2013
5008	CABDirect	n	Rapp-Gabrielson, V. J.,Nitzel, G. P.,Czach, J. L.,Wicklund, E.,Hildebrand, T. K.,Behan, S. K.,Taylor, L. P.	Cross-protection of pigs vaccinated and challenged with delta-1 and delta-2 sub-cluster H1 swine influenza viruses	AASV		2011	369	American Association of Swine Veterinarians
10296	AASV		Phillip Gauger, D. V. M. PhD,Alessandra Dias, D. V. M.,Amy Vincent, D. V. M. PhD,et al.,	Detection and characterization of endemic circulation of influenza A virus in neonatal and nursery pigs in a farm using inactivated influenza sow vaccines	AASV	AASV Annual Meeting	2014
5958	CABDirect	n	Corzo, C. A.,Allerson, M.,Torremorell, M.,Gramer, M.,Morrison, R.	Detection of airborne swine influenza A virus in experimentally infected pigs having maternally derived immunity	AASV		2012	63-64	American Association of Swine Veterinarians
10469	AASV		Henry Johnson, B. S.,Joel Nerem, D. V. M.,Tom Wetzell, D. V. M.,et al.,	Determination of a maternal antibody decay curve for influenza A virus in swine	AASV	AASV Annual Meeting	2016
3820	CABDirect	n	Markowska-Daniel, I.,Pomorska-MÃ³l, M.,Kwit, K.,Pejsak, Z.	Development and duration of postvaccinal humoral immunity against swine influenza after vaccination of pigs in the presence of passive immunity	International Symposium on Emerging and Re-emerging Pig Diseases		2011	277	Centre de Recerca en Sanitat Animal (CReSA)
5946	CABDirect	n	Foley, P.	Development and successful use of a highly attenuated vaccinia virus vector system to protect pigs against virulent swine influenza virus	Meeting of the United States Animal Health Association		1999	130-136	United States Animal Health Association
11428	AASV		R Durrwald, A. Neubert H. Rosch H. J. Selbitz	DEVELOPMENT OF A NEW SWINE INFLUENZA A VIRUS VACCINE	IPVS	International Pig Veterinary Society Congress	2002
7092	WOS	n	Cope, S. C.,Hester, S. N.,Comstock, S. S.,Monaco, M. H.,Donovan, S. M.	Dietary yeast beta-glucan does not improve the response to influenza vaccination in neonatal piglets	Experimental Biology	Faseb Journal	2010	1		24
9326	WOS	n	Loying, C.,Vincent, A.,Gauger, P.,Hughes, H.	Differential antiviral immune response in swine model of influenza vaccine-associated enhanced respiratory disease	Annual Meeting of the American Association of Immunologists	Journal of Immunology	2014	1		192
7980	WOS	n	Lu, W.,Aasv,,Aasv,	Duration of immunity (DOI) studies of bivalent swine influenza vaccine EndFluence II (R)	AASV	American Association of Swine Veterinarians, Proceedings	2003	199-201	Amer Assoc Swine Veterinarians
8034	WOS	n	Rapp-Gabrielson, V. J.,Gergen, L.,Eddy, B.,Wasmoen, T.,Lechtenberg, K.,Hanna, M.,Aasv,,Aasv,,Aasv,	Duration of immunity studies for the H3N2 fraction of combination swine influenza vaccines	AASV	American Association of Swine Veterinarians, Proceedings	2002	101-103	Amer Assoc Swine Veterinarians
4526	CABDirect	n	Torremorell, M.,Romagosa, A.,Gramer, M.,Joo, H. S.,Deen, J.	Dynamics of influenza transmission in vaccinated and non-vaccinated pig populations	International Symposium on Emerging and Re-emerging Pig Diseases		2011	78	Centre de Recerca en Sanitat Animal (CReSA)
10109	AASV		F. Barbe, E. Royer E. Chevaux D. Guillou	Effect of antioxidant supplementation and heat stress in a model of double vaccination in weaned piglets	IPVS	International Pig Veterinary Society Congress	2016
4128	CABDirect	n	Chae, J.,Choi, H.,Won, H.,Noh, Y.,Yang, K.,Yoon, I.	Effect of new inactivated swine influenza virus vaccine containing three local strains	APVS		2013	PO200	Nong Lam University
10510	AASV		Daniel Gascho, B. S.,Natalie Baker, D. V. M.,John Baker, D. V. M.	Effect of reconstitution of an influenza A swine vaccine with another vaccine on the serological response	AASV	AASV Annual Meeting	2015
10149	AASV		F. Chamba, Dvm Ms,A. Diaz, D. V. M. M. S. PhD,M. Allerson, D. V. M. M. P. H. PhD,et al.,	Effect of sow vaccination and maternally-derived antibodies on influenza infection	AASV	AASV Annual Meeting	2016
10105	AASV		F. Chamba, M. Allerson M. Culhane P. Davies R. Morrison A. Perez M. Torremorell	Effect of sow vaccination on the detection of influenza A virus in pigs at weaning	IPVS	International Pig Veterinary Society Congress	2016
7984	WOS	n	Scheidt, A. B.,Ficken, M. D.,Aasv,,Aasv,	Effect of swine influenza virus maternal antibody on active immunization (maternal antibody override)	AASV	American Association of Swine Veterinarians, Proceedings	2003	227-229	Amer Assoc Swine Veterinarians
10058	AASV		S. Froehlich, K. Lillie-Jaschniski M. Koechling S. Hillen S. Gumbert M. Ritzmann S. Zoels	Effect of vaccination against pdmH1N1(2009) influenza virus on reproductive performance	IPVS	International Pig Veterinary Society Congress	2016
10374	AASV		Montse, Torremorell,Victor, Neira,Cesar, Corzo,Matt, Allerson,Marie, Gramer	Effect of vaccination on flu bioaerosol spread	Leman	Allen D. Leman Swine Conference	2012
8068	WOS	n	Srinivasappa, J.,Jennen, C. M.,Gill, M.,Aasp,,Aasp,,Aasp,	Efficacy and safety of fort dodge animal health's bivalent swine influenza vaccine	AASV	American Association of Swine Veterinarians 2001, Proceedings	2001	171-175	Amer Assoc Swine Veterinarians
8128	WOS	n	Rapp-Gabrielson, V. J.,Gergen, L. R.,Eddy, B. A.,Wasmoen, T. L.,Lechtenberg, K. F.,Hanna, M.,Aasp,,Aasp,	Efficacy and safety of MaxiVac (R)-M+, a combination swine influenza vaccine, killed virus-mycoplasma hyopneumoniae bacterin	AASV	American Association of Swine Practitioners 2000, Proceedings	2000	201-205	Amer Assoc Swine Veterinarians
11466	AASV		T. Johnson, M. S.,E. Springer, M. S.,B. Bosworth, D. V. M. PhD,et al.,	Efficacy and serologic evaluation of a new one-dose swine influena vaccine	AASV	AASV Annual Meeting	2004
11426	AASV		V Rapp-Gabrielson, L. Gergen B. Eddy T. Wasmoen K. Lechtenberg Ryan Saltzman M. Hanna L. Kesl	EFFICACY OF A COMBINATION H1N1/H3N2 SIV-M. HYOPNEUMONIAE VACCINE IN SWINE	IPVS	International Pig Veterinary Society Congress	2002
11488	AASV		Robotti, C.,J. Heldens, S. Alberti L. Alborali M. Ferrari	EFFICACY OF A NEW INACTIVATED SWINE INFLUENZA VACCINE CONTAINING CLASSIC AND RECENT PORCINE H1N1 AND H3N2 VIRUS STRAINS AGAINST HETEROLOGOUS CHALLENGE	IPVS	International Pig Veterinary Society Congress	2004
10045	AASV		Mc Lenz, V. J. Rapp-Gabrielson A. Heinz L. P. Taylor J. Johnson T. Hildebrand K. Segur A. Kaliyati Y. Diamondidis,Veterinary Medicine, Research,Development, Zoetis Kalamazoo M. I. U. S. A.	Efficacy of an Experimental Swine Influenza Vaccine, Killed Virus, in Pigs Challenged With a Cluster IV-A H3N2 Swine Influenza A Virus	Leman	Allen D. Leman Swine Conference	2016
10911	AASV			EFFICACY OF COMMERCIAL SWINE INFLUENZA VACCINES AGAINST CHALLENGE WITH A RECENT H1N1 FIELD ISOLATE	IPVS	International Pig Veterinary Society Congress	2008
10033	AASV		M.C. Lenz, M. S.,V.J. Rapp-Gabrielson, D. V. M. PhD,A. Heinz, B. S.,et al.,	Efficacy of FluSure XPÂ® swine influenza vaccine in pigs challenged with a cluster IV-A H3N2 swine influenza virus	AASV	AASV Annual Meeting	2017
3677	CABDirect	n	Meulen, K. van der,Elskens, P.,Schlegel, M.,DÃ¼rrwald, R.,Selbitz, H. J.,Vila, T.,Bublot, M.,Joisel, F.,Reeth, K. van	Efficacy of GRIPOVACÂ®3/RESPIPORCÂ® FLU3 against challenge with a recent H1N2 swine influenza virus in pigs	Joint Meeting European Symposium of Porcine Health Management / Meeting of the Pig Veterinary Society of Great Britain		2013	82	Pig Veterinary Society
10671	AASV		V. J. Rapp-Gabrielson, L. R. Gergen B. A. Eddy D. E. Junker C. Q. Weston R. W. Fleck,T. L. Wasmoen	Efficacy of intradermal vaccination against challenge of wwine with a heterologous H3N2 swine influenza virus	Leman	Allen D. Leman Swine Conference	2003
3984	CABDirect	n	Chae, J. S.,Lee, K. W.,Baek, P. S.,Son, J. H.,Yoon, I. J.	Efficacy of new inactivated trivalent swine influenza virus vaccine in sow	APVS		2013	PO201	Nong Lam University
10355	AASV		Pravina Kitikoon, D. V. M. PhD,Channing Sebo, D. V. M.,Mark Mogler, PhD,et al.,	Efficacy of swine influenza virus replicon particle vaccination including cellular and humoral responses after challenge	AASV	AASV Annual Meeting	2018
7979	WOS	n	Srinivasappa, J.,Morozov, I.,Gill, M.,Chu, H. J.,Aasv,,Aasv,	Efficacy, safety and serological cross-reactivity of Fort Dodge Animal Health's swine influenza vaccine	AASV	American Association of Swine Veterinarians, Proceedings	2003	191-197	Amer Assoc Swine Veterinarians
10074	AASV		R. Thompson, L. Coleman,Health, Team	Elimination of Influenza A Virus in multiple breed to wean herds	IPVS	International Pig Veterinary Society Congress	2016
2977	CABDirect	n	St-Hilaire, M.,Desrosiers, R.	Elimination of PRCV and H3N2 swine influenza virus from a production network using a 4-week batch farrowing system	AASV		2011	155	American Association of Swine Veterinarians
10289	AASV		R. W. Thompson, Dvm Ms,L. L. Coleman, D. V. M.,M. R. Culhane, D. V. M. PhD,et al.,	Elimination of two consecutive swine influenza subtypes in a large breed to wean herd	AASV	AASV Annual Meeting	2014
10202	AASV		Robert, Thompson	Elimination of two consecutive swine influenza subtypes in a large breed-to-wean herd	IPVS	International Pig Veterinary Society Congress	2014
8035	WOS	n	Fleck, R.,Behrens, A.,Aasv,,Aasv,,Aasv,	Evaluation of a maternal antibody decay curve for H1N1 swine influenza virus using the hemagglutination inhibition and the IDEXX ELISA tests	AASV	American Association of Swine Veterinarians, Proceedings	2002	109-110	Amer Assoc Swine Veterinarians
1728	CABDirect	n	Foley, P.,Levings, R.,Saari, D.,Hanson, S.	Evaluation of a potential swine influenza vaccine	Meeting of the United States Animal Health Association	Proceedings of the Annual Meeting of the United States Animal Health Association	1995	61-64		99
11327	AASV		Brad Bosworth, D. V. M. PhD,Matt Erdman, D. V. M. PhD,Peter Winter, PhD,et al.,	Evaluation of a virus-like replicon particle vaccine expressing proteins of SIV in pigs with and without maternally derived antibodies	AASV	AASV Annual Meeting	2009
11606	AASV		Robyn, Fleck,Dave, Theis,Brad, Eddy,et al.,	Evaluation of antibody response to swine influenza virus subtypes H1N1 and H3N2 in vaccinated pigs by different test procedures	AASV	AASV Annual Meeting	2006
10345	AASV		L. Redies,J.C.S Harding, D. V. M. M. S. Dipl Abvp,S.E. Detmer, D. V. M. PhD	Evaluation of autogenous vaccine efficacy in western Canadian swine herds	AASV	AASV Annual Meeting	2017
4130	CABDirect	n	Kuhn, M.,Rapp-Gabrielson, V. J.,Lenz, M. C.,Hildebrand, T.,Taylor, L.,Gramer, M. R.	Evaluation of cross-protection of FluSure XPÂ® against a heterologous gamma cluster H1N1 swine influenza virus challenge	AASV		2012	367-368	American Association of Swine Veterinarians
10864	AASV		Randy Davis, Brad Eddy Huchappa Jayappa Diane Sweeney,Terri, Wasmoen	Evaluation of efficacy of swine influenza virus subtype H3N2 vaccine in providing protection against heterologous challenge	Leman	Allen D. Leman Swine Conference	2006
10141	AASV		T. Miller, PhD,M. Pfannenstiel, PhD,W. Swafford, D. V. M.	Evaluation of efficacy, safety and stability of a novel adjuvant system in conventional and advanced vaccine platform technologies for use with various antigens in swine vaccines	AASV	AASV Annual Meeting	2016
7983	WOS	n	Ficken, M. D.,Sornsen, S.,Aasv,,Aasv,	Evaluation of experimental vaccines containing H1N1 and H3N2 swine influenza viruses, parvovirus, erysipelas, and leptospira antigens	AASV	American Association of Swine Veterinarians, Proceedings	2003	221-225	Amer Assoc Swine Veterinarians
11422	AASV		Martin, D. Ficken	Evaluation of experimental vaccines for protecting pigs against swine influenza induced by H1N1 swine influenza virus	IPVS	International Pig Veterinary Society Congress	2002
11423	AASV		Martin, D. Ficken	Evaluation of experimental vaccines for protecting pigs against swine influenza induced by H3N2 swine influenza virus	IPVS	International Pig Veterinary Society Congress	2002
10975	AASV		G. J. Bosch	Evaluation of Exposure to Mycoplasma hyopneumoniae, PRRS Virus, and Swine Influenza Virus Using Serology and Polymerase Chain Reaction in Growing and Finishing Swine	AASV	AASV Annual Meeting	2000
11467	AASV		Darrell L. Neuberger, D. V. M.,Igor Moroov, D. V. M. PhD,Deborah A. Champ, D. V. M. Mpvm Dipl Acvpm	Evaluation of protection for Suvaxyn SIV vaccination against H1N2 swine influena virus	AASV	AASV Annual Meeting	2004
11668	AASV		Nathan, Schaefer,Matt, Allerson,Marie Gramer, D. V. M. PhD,et al.,	Evaluation of swine influenza virus serum antibody levels following vaccination of sows with FluSureï£ª and Biomune autogenous vaccines	AASV	AASV Annual Meeting	2008
10788	AASV		JeeHoon Lee, Marie Gramer HanSoo Joo	Evaluation of the ability of vaccines to cross-protect against a serologically and genetically diverse H3N2 virus variant	Leman	Allen D. Leman Swine Conference	2005
10871	AASV		Amy L. Vincent, D. V. M. PhD,Juergen A. Richt, D. V. M. PhD,Kelly M. Lager, D. V. M. PhD	Experimental Evaluation of Killed and Modified Live-Virus Vaccines against Swine Influenza Virus	ISU Swine Disease	ISU Swine Disease Conference for Swine Practitioners	2006
10658	AASV		Y. K. Choi,Han, S. Joo	Experimental infection of swine influenza virus subtype H1N2 in pigs with maternal immunity	Leman	Allen D. Leman Swine Conference	2003
5766	CABDirect	n	Toft, N.,Kristensen, A. R.,JÃ¸rgensen, E.	Exploring the cost-benefit analysis of vaccines for infectious diseases in slaughter pig production	ICPD	Acta Veterinaria Scandinavica, Supplementum	2003	230	The Danish Veterinary Association
10804	AASV		Vincent, A. L. Lager K. M. Gramer M. G. Richt J. A. Janke B. H.	FAILURE OF CROSS-PROTECTION BY INACTIVATED VACCINES FOR TWO U.S. H1 SWINE INFLUENZA VIRUS (SIV) ISOLATES	IPVS	International Pig Veterinary Society Congress	2006
11627	AASV		Amy L. Vincent, D. V. M. PhD,Kelly M. Lager, D. V. M. PhD,Bruce H. Janke, D. V. M. PhD,et al.,	Failure of protection against a US H1N2 swine influenza virus in pigs vaccinated with an inactivated classical swine H1N1 vaccine	AASV	AASV Annual Meeting	2007
10338	AASV		Schlegel, Michael,DÃ¼rrwald, Ralf,Kreienbrock, Lothar,Vila, ThaÃ¯s,Selbitz, Hans-Joachim	Field safety of the administration of a new swine influenza virus vaccine Respiporc(r) Flu3/Gripovac(r) 3 in pregnant sows and gilts	IPVS	International Pig Veterinary Society Congress	2010
5166	CABDirect	n	Bertrand, F.,Arous, J. B.,Shevtsov, A.,Remyga, S.,Goryushev, O.,Deville, S.,Dupuis, L.	Flexible adjuvants for combined live and inactivated swine vaccines	APVS		2013	PO236	Nong Lam University
10130	AASV		Sophia Xu, B. V. M. PhD,Juliette Ben Arous, PhD,SÃ©bastien, Deville,et al.,	Flexible adjuvants for combined live Aujeskyâ€™s disease and inactivated swine influenza vaccines	AASV	AASV Annual Meeting	2016
10258	AASV		Juliette Ben, Arous	Flexible adjuvants for combined live Aujesky's disease and inactivated swine influenza vaccines	IPVS	International Pig Veterinary Society Congress	2014
4129	CABDirect	n	Arous, J. B.,Shevtsov, A.,Remyga, S.,Goryushev, O.,Deville, S.,Bertrand, F.,Dupuis, L.	Flexible polymer and emulsion adjuvants for combined live and inactivated swine vaccines	Joint Meeting European Symposium of Porcine Health Management / Meeting of the Pig Veterinary Society of Great Britain		2013	188	Pig Veterinary Society
10325	AASV		Thayer C. Hoover, D. V. M.,Martin D. Ficken, D. V. M. PhD	Further evaluation of the effect of SIV maternally derived antibodies on active immuniation	AASV	AASV Annual Meeting	2004
11335	AASV		William L. Hollis, D. V. M.	Gilt development strategies for excellence	AASV	AASV Annual Meeting	2009
9089	WOS	n	Hughes, H.,Olson, Z.,Gauger, P.,Vincent, A.,Brockmeier, S.,Loving, C.	Immune mechanisms associated with enhanced influenza A virus disease versus cross-protection in vaccinated pigs	Annual Meeting of the American Association of Immunologists	Journal of Immunology	2015	1		194
7885	WOS	n	Kitikoon, P.,Thacker, E.,Nilubol, D.,Yu, S.,Erickson, B.,Janke, B.,Hoover, T.,Sornsen, S.,Amer Assoc Swine, Vet	Immune response and effect of maternal antibody interference on vaccination with a bivalent swine influenza vaccine	AASV	36th Annual Meeting of the American Association of Swine Veterinarians, Proceedings	2005	363-365	Amer Assoc Swine Veterinarians
11346	AASV		Samuel Charles, Deb Mattick Lynette Demuth Emilio Trigo,Albert Abraham, Bayer Animal Health	Immunogenicity Study Of Swine Influenza Vaccine, Killed Virus, In Three Week Old Pigs	AASV	AASV Annual Meeting	1999
10291	AASV		Ben Hause, PhD,Mike, Stoll,Ron, Batman,et al.,	Immunologic considerations for the use of inactivated multivalent swine influenza vaccines	AASV	AASV Annual Meeting	2014
10702	AASV		Thacker, B.,W. Wilson, A. Mueller	IMPACT OF MATERNALLY-DERIVED ANTIBODIES ON SEROLOGICAL RESPONSES TO SWINE INFLUENZA VACCINATION	IPVS	International Pig Veterinary Society Congress	2004
10031	AASV		Megan E. Bloemer, B. S.,Eva Jablonski, Dvm Ms,Luis Ochoa, PhD,et al.,	Impact of sow parity on the influenza A (IAV-S) infection timing of the suckling pig in an endemic herd	AASV	AASV Annual Meeting	2017
11468	AASV		Warren D. Wilson, Dvm Ms,Wei Lu, D. V. M. PhD,Brad J. Thacker, D. V. M. PhD,et al.,	Implementation of a process proven system specific SIV vaccination program	AASV	AASV Annual Meeting	2004
10142	AASV		Paulraj Lawrence, PhD,Eric Bumgardner, M. S.,Brittanny Wiener, B. S.	Improved swine influenza A virus (IAV-S) strain selection method affords cross-protection against heterologous challenge in the face of maternal antibodies	AASV	AASV Annual Meeting	2016
10501	AASV		Detmer, Susan E.,Gramer, Marie R.,Mathur, Sheerin,Rapp-Gabrielson, Viki J.	In vivo evaluation of vaccine efficacy against challenge with a contemporary field isolate from the alpha cluster of H1N1 swine influenza virus	IPVS	International Pig Veterinary Society Congress	2010
3819	CABDirect	n	Russell, B.,Mogler, M.,Veen, R. vander,Harris, H.	Induction of robust antigen-specific IFN-gamma responses in swine using alphavirus-derived replicon particles	AASV		2011	371	American Association of Swine Veterinarians
11470	AASV		Pravina, Kitikoon,Amy, Vincent,Katherine, Jones,et al.,	Influence of PRRS virus infection on swine influena vaccine efficacy	AASV	AASV Annual Meeting	2004
10413	AASV		Lin, Boh C.,Brown, Karen K.,McGonigle, Jack D.,Siedlik, Leann M.	Influence of various adjuvants on antibody avidity and relative ratios of IgG2 to IgG1 (Th1 to Th2) in pigs after booster immunizations with SIV vaccines	IPVS	International Pig Veterinary Society Congress	2010
10591	AASV		Yaowalak Panyasing, Dvm Ms,Christa Goodell, D. V. M. PhD,Apisit Kittawornrat, D. V. M. PhD,et al.,	Influenza A virus (IAV) surveillance using pre-weaning oral fluid samples	AASV	AASV Annual Meeting	2014
10447	AASV		Jeff, Zimmerman	Influenza A virus (IAV) surveillance using pre-weaning oral fluid samples	IPVS	International Pig Veterinary Society Congress	2014
10200	AASV		Phil, Gauger	Influenza A virus endemic circulation in neonatal and nursery pigs in a United States commercial swine farm	IPVS	International Pig Veterinary Society Congress	2014
6002	CABDirect	n	Diaz, C. A.,Allerson, M.,Romagosa, A.,Gramer, M.,Sreevatsan, S.,Torremorell, M.	Influenza A virus genetic diversity in immune pigs	AASV		2012	67-68	American Association of Swine Veterinarians
11685	AASV		M. T. Rodibaugh, D. V. M.	Influenza management in a large sow farm: When commercial vaccine fails	AASV	AASV Annual Meeting	2008
10904	AASV			INNOVATIVE POLYMERIC ADJUVANT FOR PIG VACCINES	IPVS	International Pig Veterinary Society Congress	2008
11563	AASV		Kitikoon, P.,D. Nilubol, A. Vincent S. Yu B. Erickson B. Janke T. Hoover S. Sornsen E. Thacker	INVESTIGATION OF IMMUNE RESPONSE AND MATERNAL ANTIBODY INTERFERENCE ON VACCINATION WITH BIVALENT SWINE INFLUENZA VACCINE	IPVS	International Pig Veterinary Society Congress	2004
10806	AASV		Thacker, E. L. Kitikoon P. Yager G. Strait E. Yu S. Janke B.	INVESTIGATION OF THE ABILITY OF THE M2 PROTEIN TO ENHANCE CROSS PROTECTION AGAINST DIFFERENT SIV ISOLATES	IPVS	International Pig Veterinary Society Congress	2006
3162	CABDirect	n	Schlegel, M.,DÃ¼rrwald, R.	Investigation of the efficacy of an inactivated trivalent swine influenza virus vaccine against European procine H1N2 viruses	Joint Meeting European Symposium of Porcine Health Management / Meeting of the Pig Veterinary Society of Great Britain		2013	200	Pig Veterinary Society
10384	AASV		Michael, Schlegel	Investigations of the efficacy of an inactivated trivalent swine influenza virus vaccine against European porcine H1N2 viruses	IPVS	International Pig Veterinary Society Congress	2014
10004	AASV		J. Nirmala,A. Perez,M. Culhane,et al.,	Is influenza vaccination a key driver of influenza genetic diversity in piglets?	AASV	AASV Annual Meeting	2018
10353	AASV		R. A. Smiley, M. S.,W. Johnson, M. S.,B. Fergen, PhD,et al.,	Laboratory efficacy evaluation of intranasal vaccination with Ingelvac Provenzaâ„¢ in newborn piglets	AASV	AASV Annual Meeting	2018
10307	AASV		Joseph, F. Connor,Dyneah, M. Classen,Aaron, Lower	Management and challenges of dealing with swine influenza	Leman	Allen D. Leman Swine Conference	2013
10509	AASV		Daniela Rajao, D. V. M. PhD,Amy Vincent, D. V. M. PhD,Crystal Loving, PhD,et al.,	Maternally derived antibodies induce vaccine-associated enhanced respiratory disease in weaned pigs challenged with heterologous virus	AASV	AASV Annual Meeting	2014
11655	AASV		Matt, Allerson,Nathan, Schaefer,Marie Gramer, D. V. M. PhD,et al.,	Maternally derived antibody transfer to piglets following SIV vaccination	AASV	AASV Annual Meeting	2008
10299	AASV		Reynolds Jjh, Torremorell M. Allerson M.,Craft, M. E.	Modeling influenza dynamics in swine herds	Leman	Allen D. Leman Swine Conference	2013
10409	AASV		M Torremorell, M. Allerson A. Romagosa M. Gramer J. Deen	Modelling of influenza A virus spread in vaccinated pig populations	IPVS	International Pig Veterinary Society Congress	2012
10228	AASV		Anja, Rostalski	Monitoring of important pathogens of swine respiratory disease (PRDC) by serological and PCR-methods in Bavarian sow herds	IPVS	International Pig Veterinary Society Congress	2014
9324	WOS	n	Hughes, H.,Vincent, A.,Loving, C.	Mucosal correlates of cross-protection for live-attenuated influenza virus vaccines in pigs	Annual Meeting of the American Association of Immunologists	Journal of Immunology	2014	2		192
10857	AASV		Mark Wagner, D. V. M.	My flu dilemma: Minnesota	Leman	Allen D. Leman Swine Conference	2006
10503	AASV		Dave, Pyburn,John, A. Korslund,Sabrina, Swenson,Sarah, Tomlinson,Ellen, M. Kasari,Amy, Vincent,John, Schiltz	National surveillance for swine influenza virus in the United States, 2009-present	Leman	Allen D. Leman Swine Conference	2012
9552	WOS	n	Gourapura, R.,Manickam, C.,Dwivedi, V.,Ouyang, K.,Binjawadagi, B.,Henn, K.,Crittenden, P.,Hiremath, J.,Khatri, M.	Natural killer T cell adjuvanted inactivated swine influenza virus vaccine enhanced the viral load and suppressed the host immune response to pandemic 2009 H1N1 virus in pigs	Annual Meeting of the American Association of Immunologists	Journal of Immunology	2013	1	Immunology 2013	190
11441	AASV		L Gergen, B. Eddy P. McCalmon A. Loskutov T. Wasmoen	NEEDLE-FREE VACCINATION FOR MYCOPLASMA HYOPNEUMONIAE AND SWINE INFLUENZA VIRUS	IPVS	International Pig Veterinary Society Congress	2002
9164	WOS	n	Wang, J.,Li, B.,Wu, M. X.	Non-ablative fractional laser in conjunction with microneedle arrays for improved cutaneous vaccination	Biophotonics and Immune Responses	Biophotonics and Immune Responses X	2015		Spie-Int Soc Optical Engineering	9324
10639	AASV		I. A. Moreau Dvm, P. B. Bahnson D. V. M. Ph D. T. S. Donovan D. V. M. A. Larriestra D. V. M. M. S. R. B. Morrison D. V. M. Ph D.	Observations and description of an intervention method affecting death loss rate in all in/all out finishers	Leman	Allen D. Leman Swine Conference	2001
10767	AASV		Fleck, R. W.,Gergen, L. R. Lechtenberg K. F. Theis D. P. Eddy B. A. Wasmoen T. L.	PERFORMANCE OF MAXIVACÂ® EXCELLâ„¢ 3, A TRIVALENT SWINE INFLUENZA VIRUS VACCINE, AFTER CHALLENGE WITH A GENETICALLY DIVERSE H3N2 SWINE INFLUENZA VIRUS	IPVS	International Pig Veterinary Society Congress	2004
3250	CABDirect	n	Berkshire, D.,Strugnell, B.,Done, S.,Walker, J.	pg 65 and pg 82 additional abstracts of Proceedings of the Joint Meeting of the 5th European Symposium of Porcine Health Management and the 50th Anniversary Meeting of the Pig Veterinary Society of Great Britain, Edinburgh, UK, 22nd - 24th May 2013 pg 65 durrwld and schegel, pg 82 meulen (van der) et al efficacy of GripVAC	Joint Meeting European Symposium of Porcine Health Management / Meeting of the Pig Veterinary Society of Great Britain		2013	240 pp.	Pig Veterinary Society
10001	AASV		S. B. Xu,J. Ben Arous,H. Imbault	Polymeric formulations are efficient and versatile adjuvants for swine vaccines	AASV	AASV Annual Meeting	2018
11460	AASV		Brad Leuwerke, B. S.,Eileen Thacker, D. V. M. PhD,Pravina Kitikoon, Dvm Ms,et al.,	Post-vaccination evaluation of antibody production and cross-reactivity against multiple SIV H3N2 strains using a hemagglutination inhibition assay	AASV	AASV Annual Meeting	2004
10007	AASV		Paladino, E. Chappell B. Culhane M. Alvarez J.	Potential factors associated with piglet post-weaning mortality	Leman	Allen D. Leman Swine Conference	2017
10485	AASV		Fabian, Chamba	Prevalence, seasonality and control of influenza infections in breeding herds	Leman	Allen D. Leman Swine Conference	2015
4316	CABDirect	n	Chambers, T.,Pereda, A.	Proceedings of the 2nd International Symposium on Neglected Influenza Viruses, Dublin, Ireland, 7-8 March 2013,	International Symposium on Neglected Influenza Viruses	Influenza and other Respiratory Viruses	2013	2-93	Wiley-Blackwell	7
7985	WOS	n	Kuhn, M.,Ficken, M. D.,Aasv,,Aasv,	Protection against H1N1 and H3N2 swine influenza virus challenges by maternal antibody	AASV	American Association of Swine Veterinarians, Proceedings	2003	231-233	Amer Assoc Swine Veterinarians
4808	CABDirect	n	Veen, R. vander,Mogler, M.,Harris, D. L. H.,Kamrud, K.	Protection against swine influenza virus following replicon particle vaccination	AASV		2012	271-273	American Association of Swine Veterinarians
10543	AASV		Brown, Patricia A.,Kern, Douglas,Khan, Amir S.	Protective immune responses following vaccination of a consensus H1N1 Swine influenza DNA vaccine using electroporation in pigs	IPVS	International Pig Veterinary Society Congress	2010
10253	AASV		Jesus Horacio Lara, Puente	Safety and efficacy of an experimental live vectorized H1N1 swine influenza vaccine	IPVS	International Pig Veterinary Society Congress	2014
4524	CABDirect	n	Pena, L.,Vincent, A. L.,Ye, J. Q.,Ciacci-Zanella, J. R.,Angel, M.,Lorusso, A.,Gauger, P. C.,Janke, B. H.,Loving, C. L.,Perez, D. R.	Safety and efficacy of live attenuated influenza vaccines against pandemic H1N1 in swine	AASV		2011	361-362	American Association of Swine Veterinarians
10411	AASV		LÃ¼der, Olaf,Hagemann, Guntram,Schlegel, Michael,Selbitz, Hans-Joachim,Kreienbrock, Lothar,Vila, ThaÃ¯s,DÃ¼rrwald, Ralf	Safety of the administration of a new swine influenza vaccine: Respiporc(r) Flu3/Gripovac(r) 3 in sows during lactation	IPVS	International Pig Veterinary Society Congress	2010
1752	CABDirect	n	Torremorell, M.,Romagosa, A.,Corzo, C.,Gramer, M.	Sensitivity of oral fluids to detect influenza virus in vaccinated and non-vaccinated populations	International Symposium on Emerging and Re-emerging Pig Diseases		2011	279	Centre de Recerca en Sanitat Animal (CReSA)
11465	AASV		T. A. Jackson,N. Chandler-Conrey,K. Prouty,et al.,	Serologic responses to three commercial bivalent swine influena virus vaccines in juvenile pigs	AASV	AASV Annual Meeting	2004
11666	AASV		Robyn Fleck, D. V. M.,Mo Morsey, PhD,Marie Gramer, D. V. M. PhD,et al.,	Serological cross reactions between 2004-2007 H3N2 swine influenza viruses and antisera to vaccine strains	AASV	AASV Annual Meeting	2008
11316	AASV		R. Fleck,M. Morsey,M. Gramer,et al.,	Serological cross-reactions between H1 swine influenza viruses and antisera to vaccine strains	AASV	AASV Annual Meeting	2009
11179	AASV		Barigazzi, G.,E. Foni, F. Ostanello G. Mantovani L. Sperati Ruffoni G. Leotti	SEROLOGICAL EVALUATION OF A VACCINATION PROTOCOL FOR SWINE INFLUENZA VIRUS IN FATTENING PIGS	IPVS	International Pig Veterinary Society Congress	2004
10460	AASV		J. Carlson, M. S.,A. L. Vincent, D. V. M. PhD,J. Zhang, PhD,et al.,	Serological evaluation of influenza A virus vaccine antibody responses in replacement gilts on twelve breeding farms in the United States	AASV	AASV Annual Meeting	2018
10827	AASV		Zhou, C. Palacios A. J. Garcia-Rendon A. Galicia R. J.	SEROLOGICAL RESPONSE COMPARISION BETWEEN 2 BIVALENT INFUENZA (SIV) VACCINES TO CONTROL A SIV REPRODUCTIVE DISEASE IN MEXICO	IPVS	International Pig Veterinary Society Congress	2006
10493	AASV		DÃ¼rrwald, Ralf,Schlegel, Michael,Kreienbrock, Lothar,Vila, ThaÃ¯s,Selbitz, Hans-Joachim	Serological response to Respiporc(r) Flu3/Gripovac(r) 3 in pregnant sows against H1N1, H1N2 and H3N2 influenza viruses	IPVS	International Pig Veterinary Society Congress	2010
11427	AASV		G. Barigazzi, E. Foni A. Brun C. Charreyre G. Leotti,G. Reynaud	SEROLOGICAL RESPONSES AGAINST CLASSICAL AND CURRENT INFLUENZA VIRUS STRAINS INDUCED BY VACCINATION WITH A COMBINED VACCINE AGAINST PSEUDORABIES AND SWINE INFLUENZA IN ITALIAN HERDS	IPVS	International Pig Veterinary Society Congress	2002
10242	AASV		FranÃ§ois, Joisel	Serological responses in 11 Italian herds after vaccination with a combined vaccine against H1N1, H3N2 and H1N2 swine influenza virus subtypes	IPVS	International Pig Veterinary Society Congress	2014
10668	AASV		Robyn W. Fleck, Vicki J. Rapp-Gabrielson Bradley A. Eddy David P. Theis,Tim, A. Jackson	Serology of H3N2 and H1N1 swine influenza virus in pigs vaccinated with MaxiVac(R) Excell(TM)	Leman	Allen D. Leman Swine Conference	2003
4908	CABDirect	n	Kamrud, K. I.,Veen, R. L. vander,Harris, H.	Shed/spread and reversion to virulence studies of an SIV RNA vaccine in pigs and mice	AASV		2011	221-224	American Association of Swine Veterinarians
10624	AASV		John Johnson, D. V. M.	SIV CASE STUDY	ISU Swine Disease	ISU Swine Disease Conference for Swine Practitioners	2001
11459	AASV		Heather, Hilbrands,Pravina Kitikoon, Dvm Ms,Barbara Erickson, M. S.,et al.,	SIV vaccine induced neutraliing and hemagglutination inhibition antibodies	AASV	AASV Annual Meeting	2004
10006	AASV		F. Chamba, A. Schelkopf M. Allerson B. Morrison M. Culhane M. Torremorell	Sow-farm factors associated with influenza positive piglets at weaning	Leman	Allen D. Leman Swine Conference	2017
10036	AASV		M. Inman, PhD,M. Pfannenstiel, PhD,D. Petrik, PhD,et al.,	Specialized VaxLiantÂ® adjuvant for DNA vaccine development using influenza A virus-swine hemagglutination (HA) gene	AASV	AASV Annual Meeting	2017
10660	AASV		Tara S. Donovan, D. V. M.	Swine influenza case presentations	Leman	Allen D. Leman Swine Conference	2003
10669	AASV		Mark D. Titus, Tracy Bridgeman Randy Simonson	Swine influenza case study: H3N2 strain differences as determined by HA sequencing, HI serology, and vaccination challenge	Leman	Allen D. Leman Swine Conference	2003
7982	WOS	n	Flores, J.,Stine, D. L.,Aasv,,Aasv,	Swine influenza control in a large swine production system	AASV	American Association of Swine Veterinarians, Proceedings	2003	215-220	Amer Assoc Swine Veterinarians
8033	WOS	n	Moreau, I. A.,Cornaglia, E.,Aasv,,Aasv,,Aasv,	Swine influenza virus serology and monitoring post-vaccination response	AASV	American Association of Swine Veterinarians, Proceedings	2002	79-80	Amer Assoc Swine Veterinarians
10694	AASV		Jurgen A. Richt, D. V. M. PhD Kelly M. Lager D. V. M. PhD,Porntippa Lekcharoensuk, D. V. M. PhD,Bruce H. Janke, D. V. M. PhD,Alicia Solorzano, PhD,Adolfo Garcia-Sastre, PhD,Richard J. Webby, PhD	Swine Influenza: Diversity of U.S. Virus Isolates and Novel Vaccine Approaches	ISU Swine Disease	ISU Swine Disease Conference for Swine Practitioners	2004
10397	AASV		Marika, Genzow,Christa, Goodell,Troy, J. Kaiser,et al.,	The effect of intranasal vaccination with Ingelvac Provenzaâ„¢ in newborn piglets on IAV-S shedding in nasal swabs	AASV	AASV Annual Meeting	2018
10375	AASV		Montse, Torremorell,Anna, Romagosa,Matt, Allerson,Marie, Gramer	The effect of vaccination on transmission of flu virus in weaned pigs	Leman	Allen D. Leman Swine Conference	2010
10766	AASV		Fleck, R. W.,Rapp-Gabrielson, V. J. Gergen L. R. Lechtenberg K. F. Eddy B. A. Wasmoen T. L.	THE EFFECT OF VACCINATION WITH MAXIVACÂ® EXCELLâ„¢, A BIVALENT SWINE INFLUENZA VIRUS VACCINE, ON WEIGHT GAIN AFTER CHALLENGE WITH H1N1 SWINE INFLUENZA VIRUS	IPVS	International Pig Veterinary Society Congress	2004
11429	AASV		P Kitikoon, B. Thacker R. Vandertop V. Rapp-Gabrielson R. Fleck B. Eddy L. Gergen P. Halbur E. Thacker	THE IMMUNE RESPONSE TO VACCINATION AND CHALLENGE WITH H3N2 INFLUENZA VIRUS	IPVS	International Pig Veterinary Society Congress	2002
4275	CABDirect	n	Allerson, M.,Torremorell, M.,Deen, J.,Gramer, M.,Joo, H. S.,Romagosa, A.	The impact of maternally derived antibodies on the transmission of influenza virus in neonatal pig populations [conference poster]	International Symposium on Emerging and Re-emerging Pig Diseases		2011	260	Centre de Recerca en Sanitat Animal (CReSA)
10259	AASV		Tom, Gillespie	The role of vaccine to control PRDC in a large U.S. single site farrow-finish farm -- A case study	IPVS	International Pig Veterinary Society Congress	2014
4958	CABDirect	n	Romagosa, A.,Gramer, M.,Joo, H. S.,Deen, J.,Torremorell, M.	Transmission patterns of influenza virus in vaccinated and non-vaccinated pig populations	AASV		2011	39-40	American Association of Swine Veterinarians
11628	AASV		Amy, L. Vincent,Kelly, M. Lager,Juergen, A. Richt,et al.,	Use of an NS-1 mutant attenuated influenza virus as a modified live against swine influenza viruses	AASV	AASV Annual Meeting	2007
10491	AASV		Ea Bumgardner, R. Batman P. K. Lawrence	USE OF AUTOGENOUS VACCINES TO PROTECT AGAINST A VIRULENT HETEROLOGOUS INFLUENZA CHALLENGE	Leman	Allen D. Leman Swine Conference	2015
10239	AASV		Gerard MartÃ­n, Valls	Vaccination against swine influenza virus results in a high variability of individual antibody responses	IPVS	International Pig Veterinary Society Congress	2014
10324	AASV		Tim, Miller,Laura, Trygstad,Dustin, Petrik,et al.,	Vaccination and challenge study for an H3N2 swine influenza recombinant DNA vaccine	AASV	AASV Annual Meeting	2018
10452	AASV		Jayaveeramuthu, Nirmala	Vaccination as One of the Drivers of Influenza Genetic Diversity	Leman	Allen D. Leman Swine Conference	2017
10148	AASV		Eugenio J. Abente, B. A. PhD,Nicola S. Lewis, BSc BVetMed PhD Mrcvs,Mark A. Mogler, BSc PhD,et al.,	Vaccine efficacy of live-attenuated virus, whole-virus inactivated and alphavirus vectored subunit vaccines against antigenically distinct H3N2 swine influenza A viruses	AASV	AASV Annual Meeting	2016
10056	AASV		E. Abente, N. Lewis M. Mogler D. Rajao J. Santos P. Gauger D. Perez A. Vincent	Vaccine efficacy of live-attenuated, whole inactivated and alphavirus vectored vaccines against antigenically distinct H3N2 swine influenza A viruses	IPVS	International Pig Veterinary Society Congress	2016
4909	CABDirect	n	Detmer, S.,Darnell, D.,Sreevatsan, S.,Gramer, M.	Vaccine failure? Analyses of influenza A vaccine and outbreak viruses in swine	AASV		2011	349-350	American Association of Swine Veterinarians

## Sheet: Journal Articles
refid	Author	Title	Journal	Year	Issue		Pages
5010	Toft, N.,Kristensen, A. R.,Jørgensen, E.	A framework for decision support related to infectious diseases in slaughter pig fattening units	Agricultural Systems	2005	2		120-137
4123	Bouguyon, E.,Goncalves, E.,Shevtsov, A.,Maisonnasse, P.,Remyga, S.,Goryushev, O.,Deville, S.,Bertho, N.,Arous, J. B.	A new adjuvant combined with inactivated influenza enhances specific CD8 T cell response in mice and decreases symptoms in swine upon challenge	Viral Immunology	2015	9		524-531
8060	Singh, M.,Briones, M.,O'Hagan, D. T.	A novel bioadhesive intranasal delivery system for inactivated influenza vaccines	Journal of Controlled Release	2001	3		267-276
682	Hilgers, L. A.,Platenburg, P. L.,Luitjens, A.,Groenveld, B.,Dazelle, T.,Weststrate, M. W.	A novel non-mineral oil-based adjuvant. II. Efficacy of a synthetic sulfolipopolysaccharide in a squalane-in-water emulsion in pigs	Vaccine	1994	7		661-5
588	Engert, J.,Anamur, C.,Engelke, L.,Fellner, C.,Lell, P.,Henke, S.,Stadler, J.,Zols, S.,Ritzmann, M.,Winter, G.	A pilot study using a novel pyrotechnically driven prototype applicator for epidermal powder immunization in piglets	Int J Pharm	2018	2019-01-02		215-228
3670	Bragstad, K.,Vinner, L.,Hansen, M. S.,Nielsen, J.,Fomsgaard, A.	A polyvalent influenza A DNA vaccine induces heterologous immunity and protects pigs against pandemic A(H1N1)pdm09 virus infection	Vaccine	2013	18		2281-2288
4045	Borggren, M.,Nielsen, J.,Karlsson, I.,Dalgaard, T. S.,Trebbien, R.,Williams, J. A.,Fomsgaard, A.	A polyvalent influenza DNA vaccine applied by needle-free intradermal delivery induces cross-reactive humoral and cellular immune responses in pigs	Vaccine	2016	32		3634-3640
3429	Mašić, A.,Woldeab, N.,Embury-Hyatt, C.,Zhou, Yan,Babiuk, S.	A single dose vaccination with an elastase-dependent H1N1 live attenuated swine influenza virus protects pigs from challenge with 2009 pandemic H1N1 virus	Acta Veterinaria (Beograd)	2014	1		2019-10-23
8675	Bernelin-Cottet, C.,Deloizy, C.,Stanek, O.,Barc, C.,Bouguyon, E.,Urien, C.,Boulesteix, O.,Pezant, J.,Richard, C. A.,Moudjou, M.,Da Costa, B.,Jouneau, L.,Chevalier, C.,Leclerc, C.,Sebo, P.,Bertho, N.,Schwartz-Cornil, I.	A Universal influenza Vaccine Can Lead to Disease exacerbation or Viral Control Depending on Delivery Strategies (vol 7, 641, 2016)	Frontiers in Immunology	2017			1
3603	Varun, Dwivedi,Manickam, C.,Santosh, Dhakal,Basavaraj, Binjawadagi,Ouyang, Kang,Jagadish, Hiremath,Mahesh, Khatri,Hague, J. G.,Lee, ChangWon,Renukaradhya, G. J.	Adjuvant effects of invariant NKT cell ligand potentiates the innate and adaptive immunity to an inactivated H1N1 swine influenza virus vaccine in pigs	Veterinary Microbiology	2016			157-163
8796	Wang, J.,Li, P. Y.,Wu, M. X.	Adjuvant for Cutaneous Vaccination	Journal of Investigative Dermatology	2016	11		2183-2191
4108	Morgan, S. B.,Hemmink, J. D.,Porter, E.,Harley, R.,Shelton, H.,Aramouni, M.,Everett, H. E.,Brookes, S. M.,Bailey, M.,Townsend, A. M.,Charleston, B.,Tchilian, E.	Aerosol delivery of a candidate universal influenza vaccine reduces viral load in pigs challenged with pandemic H1N1 virus	Journal of Immunology	2016	12		5014-5023
3271	Souza, C. K.,Rajão, D. S.,Loving, C. L.,Gauger, P. C.,Pérez, D. R.,Vincent, A. L.	Age at vaccination and timing of infection do not alter vaccine-associated enhanced respiratory disease in influenza A virus-infected pigs	Clinical and Vaccine Immunology	2016	6		470-482
5981	Erdman, M. M.,Kamrud, K. I.,Harris, D. L.,Smith, J.	Alphavirus replicon particle vaccines developed for use in humans induce high levels of antibodies to influenza virus hemagglutinin in swine: proof of concept	Vaccine	2010	3		594-596
3001	Masic, A.,Pyo, HyunMi,Babiuk, S.,Zhou, Yan	An eight-segment swine influenza virus harboring H1 and H3 hemagglutinins is attenuated and protective against H1N1 and H3N2 subtypes in pigs	Journal of Virology	2013	18		10114-10125
3337	Babiuk, S.,Masic, A.,Graham, J.,Neufeld, J.,Loop, M. van der,Copps, J.,Berhane, Y.,Pasick, J.,Potter, A.,Babiuk, L. A.,Weingartl, H.,Zhou, Yan	An elastase-dependent attenuated heterologous swine influenza virus protects against pandemic H1N1 2009 influenza challenge in swine	Vaccine	2011	17		3118-3123
4232	Heinen, P. P.,Nieuwstadt, A. P. van,Boer-Luijtze, E. A. de,Bianchi, A. T. J.	Analysis of the quality of protection induced by a porcine influenza A vaccine to challenge with an H3N2 virus	Veterinary Immunology and Immunopathology	2001	2019-01-02		39-56
3125	Diaz, A.,Allerson, M.,Culhane, M.,Sreevatsan, S.,Torremorell, M.	Antigenic drift of H1N1 influenza A virus in pigs with and without passive immunity	Influenza and other Respiratory Viruses	2013	s4		52-60
4371	Bassaganya-Riera, J.,Guri, A. J.,Noble, A. M.,Reynolds, K. A.,King, J.,Wood, C. M.,Ashby, M.,Rai, D.,Hontecillas, R.	Arachidonic acid- and docosahexaenoic acid-enriched formulas modulate antigen-specific T cell responses to influenza virus in neonatal piglets	American Journal of Clinical Nutrition	2007	3		824-836
7117	Toro, H.,van Ginkel, F. W.,Tang, D. C. C.,Schemera, B.,Rodning, S.,Newton, J.	Avian Influenza Vaccination in Chickens and Pigs with Replication-Competent Adenovirus Free Human Recombinant Adenovirus 5	Avian Diseases	2010	1		224-231
4566	Toro, H.,Ginkel, F. W. van,Tang, D. C. C.,Schemera, B.,Rodning, S.,Newton, J.	Avian influenza vaccination in chickens and pigs with replication-competent adenovirus-free human recombinant adenovirus 5	Avian Diseases	2010	s1		224-231
4910	Schierack, P.,Wieler, L. H.,Taras, D.,Herwig, V.,Tachu, B.,Hlinak, A.,Schmidt, M. F. G.,Scharek, L.	Bacillus cereus var. toyoi enhanced systemic immune response in piglets	Veterinary Immunology and Immunopathology	2007	2019-01-02		2019-01-11
3365	Dhakal, S.,Hiremath, J.,Bondra, K.,Lakshmanappa, Y. S.,Shyu, DuanLiang,Ouyang, Kang,Kang, KyungIl,Binjawadagi, B.,Goodman, J.,Tabynov, K.,Krakowka, S.,Narasimhan, B.,Lee, ChangWon,Renukaradhya, G. J.	Biodegradable nanoparticle delivery of inactivated swine influenza virus vaccine provides heterologous cell-mediated immune response in pigs	Journal of Controlled Release	2017			194-205
3418	Pomorska-Mól, M.,Czyżewska-Dors, E.,Kwit, K.,Wierzchosławski, K.,Pejsak, Z.	Ceftiofur hydrochloride affects the humoral and cellular immune response in pigs after vaccination against swine influenza and pseudorabies	BMC Veterinary Research	2015	268
3244	Galliher-Beckley, A.,Pappan, L. K.,Madera, R.,Burakova, Y.,Waters, A.,Nickles, M.,Li, X.,Nietfeld, J.,Schlup, J. R.,Zhong, Q.,McVey, S.,Dritz, S. S.,Shi, J.	Characterization of a novel oil-in-water emulsion adjuvant for swine influenza virus and Mycoplasma hyopneumoniae vaccines	Vaccine	2015	25		2903-2908
3358	Beaudoin, A.,Johnson, S.,Davies, P.,Bender, J.,Gramer, M.	Characterization of influenza A outbreaks in Minnesota swine herds and measures taken to reduce the risk of zoonotic transmission	Zoonoses and Public Health	2012	2		96-106
4332	Kim, W. I.,Wu, W. H.,Janke, B.,Yoon, K. J.	Characterization of the humoral immune response of experimentally infected and vaccinated pigs to swine influenza viral proteins	Archives of Virology	2006	1		23-36
3060	Beato, M. S.,Tassoni, L.,Milani, A.,Salviato, A.,Martino, G. di,Mion, M.,Bonfanti, L.,Monne, I.,Watson, S. J.,Fusaro, A.	Circulation of multiple genotypes of H1N2 viruses in a swine farm in Italy over a two-month period	Veterinary Microbiology	2016			25-29
4933	Bikour, M. H.,Cornaglia, E.,Elazhary, Y.	Comparative study of the immunostimulatory properties of different adjuvants administered with an inactivated influenza virus vaccine and evaluation of passive immunity in pigs	Immunology and Infectious Diseases	1994	3		166-172
589	Holzer, B.,Morgan, S. B.,Matsuoka, Y.,Edmans, M.,Salguero, F. J.,Everett, H.,Brookes, S. M.,Porter, E.,MacLoughlin, R.,Charleston, B.,Subbarao, K.,Townsend, A.,Tchilian, E.	Comparison of Heterosubtypic Protection in Ferrets and Pigs Induced by a Single-Cycle Influenza Vaccine	J Immunol	2018
3203	Platt, R.,Vincent, A. L.,Gauger, P. C.,Loving, C. L.,Zanella, E. L.,Lager, K. M.,Kehrli, M. E., Jr.,Kimura, K.,Roth, J. A.	Comparison of humoral and cellular immune responses to inactivated swine influenza virus vaccine in weaned pigs	Veterinary Immunology and Immunopathology	2011	2019-03-04		252-257
3189	Opriessnig, T.,Gauger, P. C.,Gerber, P. F.,Castro, A. M. M. G.,Shen, HuiGang,Murphy, L.,Digard, P.,Halbur, P. G.,Xia, Ming,Jiang, Xi,Tan, Ming	Comparison of the efficacy of a commercial inactivated influenza A/H1N1/pdm09 virus (pH1N1) vaccine and two experimental M2e-based vaccines against pH1N1 challenge in the growing pig model	PLoS ONE	2018	1		e0191739
9753	Vergara-Alert, J.,Argilaguet, J. M.,Busquets, N.,Ballester, M.,Martin-Valls, G. E.,Rivas, R.,Lopez-Soria, S.,Solanes, D.,Majo, N.,Segales, J.,Veljkovic, V.,Rodriguez, F.,Darji, A.	Conserved Synthetic Peptides from the Hemagglutinin of Influenza Viruses Induce Broad Humoral and T-Cell Responses in a Pig Model	Plos One	2012	7		10
4388	Sun, Z.,Lawson, S.,Langenhorst, R.,McCormick, K. L.,Brunick, C.,Opriessnig, T.,Baker, R.,Yoon, K. J.,Zhang, W. P.,Huber, V. C.,Fang, Y.	Construction and immunogenicity evaluation of an epitope-based antigen against swine influenza A virus using Escherichia coli heat-labile toxin B subunit as a carrier-adjuvant	Veterinary Microbiology	2013	2019-03-04		229-238
9054	McCormick, K.,Jiang, Z.,Zhu, L. C.,Lawson, S. R.,Langenhorst, R.,Ransburgh, R.,Brunick, C.,Tracy, M. C.,Hurtig, H. R.,Mabee, L. M.,Mingo, M.,Li, Y. H.,Webby, R. J.,Huber, V. C.,Fang, Y.	Construction and Immunogenicity Evaluation of Recombinant Influenza A Viruses Containing Chimeric Hemagglutinin Genes Derived from Genetically Divergent Influenza A H1N1 Subtype Viruses	Plos One	2015	6		19
467	Mughini-Gras, L.,Beato, M. S.,Angeloni, G.,Monne, I.,Buniolo, F.,Zuliani, F.,Morini, M.,Castellan, A.,Bonfanti, L.,Marangon, S.	Control of a Reassortant Pandemic 2009 H1N1 Influenza Virus Outbreak in an Intensive Swine Breeding Farm: Effect of Vaccination and Enhanced Farm Management Practices	PLoS Curr	2015
3053	Cador, C.,Andraud, M.,Willem, L.,Rose, N.	Control of endemic swine flu persistence in farrow-to-finish pig farms: a stochastic metapopulation modeling assessment	Veterinary Research	2017	58		(3 October 2017)
8039	Van Reeth, K.,Van Gucht, S.,Pensaert, M.	Correlations between lung proinflammatory cytokine levels, virus replication, and disease after swine influenza virus challenge of vaccination-immune pigs	Viral Immunology	2002	4		583-594
3579	Loving, C. L.,Brockmeier, S. L.,Vincent, A. L.,Gauger, P. C.,Zanella, E. L.,Lager, K. M.,Kehrli, M. E., Jr.	Cross-fostering to prevent maternal cell transfer did not prevent vaccine-associated enhanced respiratory disease that occurred following heterologous influenza challenge of pigs vaccinated in the presence of maternal immunity	Viral Immunology	2014	7		334-342
9325	Liu, R.,Gutierrez, A.,Loving, C.,Vincent, A.,Moise, L.,Terry, F.,Martin, B.,Groot, A.	Design of T cell epitope-driven IAV vaccines for swine using immunoinformatics tools	Journal of Immunology	2014			1
3117	Corzo, C. A.,Allerson, M.,Gramer, M.,Morrison, R. B.,Torremorell, M.	Detection of airborne influenza A virus in experimentally infected pigs with maternally derived antibodies	Transboundary and Emerging Diseases	2014	1		28-36
8516	Busignies, V.,Simon, G.,Mollereau, G.,Bourry, O.,Mazel, V.,Rosa-Calatrava, M.,Tchoreloff, P.	Development and pre-clinical evaluation in the swine model of a mucosal vaccine tablet for human influenza viruses: A proof-of-concept study	International Journal of Pharmaceutics	2018	2019-01-02		87-96
3191	Royer, E.,Barbé, F.,Guillou, D.,Rousselière, Y.,Chevaux, E.	Development of an oxidative stress model in weaned pigs highlighting plasma biomarkers' specificity to stress inducers	Journal of Animal Science	2016	Suppl. 3		48-53
3048	Wang, ZhenYa,Burwinkel, M.,Chai, WeiDong,Lange, E.,Blohm, U.,Breithaupt, A.,Hoffmann, B.,Twardziok, S.,Rieger, J.,Janczyk, P.,Pieper, R.,Osterrieder, N.	Dietary Enterococcus faecium NCIMB 10415 and zinc oxide stimulate immune reactions to trivalent influenza vaccination in pigs but do not affect virological response upon challenge infection	PLoS ONE	2014	1		e87007
3284	Sandbulte, M. R.,Platt, R.,Roth, J. A.,Henningson, J. N.,Gibson, K. A.,Rajão, D. S.,Loving, C. L.,Vincent, A. L.	Divergent immune responses and disease outcomes in piglets immunized with inactivated and attenuated H3N2 swine influenza vaccines in the presence of maternally-derived antibodies	Virology	2014			45-54
3598	Gorres, J. P.,Lager, K. M.,Kong, W. P.,Royals, M.,Todd, J. P.,Vincent, A. L.,Wei, C. J.,Loving, C. L.,Zanella, E. L.,Janke, B.,Kehrli, M. E., Jr.,Nabel, G. J.,Rao, S. S.	DNA vaccination elicits protective immune responses against pandemic and classic swine influenza viruses in pigs	Clinical and Vaccine Immunology	2011	11		1987-1995
3235	Villarreal, I.,Vranckx, K.,Duchateau, L.,Pasmans, F.,Haesebrouck, F.,Jensen, J. C.,Nanjiani, I. A.,Maes, D.	Early Mycoplasma hyopneumoniae infections in European suckling pigs in herds with respiratory problems: detection rate and risk factors	Veterinární Medicína	2010	7		318-324
4189	Larsen, D. L.,Olsen, C. W.	Effects of DNA dose, route of vaccination, and coadministration of porcine interleukin-6 DNA on results of DNA vaccination against influenza virus infection in pigs	American Journal of Veterinary Research	2002	5		653-659
3793	Loving, C. L.,Lager, K. M.,Vincent, A. L.,Brockmeier, S. L.,Gauger, P. C.,Anderson, T. K.,Kitikoon, P.,Perez, D. R.,Kehrli, M. E., Jr.	Efficacy in pigs of inactivated and live attenuated influenza virus vaccines against infection and transmission of an emerging H3N2 similar to the 2011-2012 H3N2v	Journal of Virology	2013	17		9895-9903
3738	Wen, Feng,Yu, Hai,Yang, FuRu,Huang, Meng,Yang, Sheng,Zhou, YanJun,Li, ZeJun,Tong, GuangZhi	Efficacy of a high-growth reassortant H1N1 influenza virus vaccine against the classical swine H1N1 subtype influenza virus in mice and pigs	Archives of Virology	2014	11		2957-2967
4083	Loeffen, W. L. A.,Stockhofe, N.,Weesendorp, E.,Zoelen-Bos, D. van,Heutink, R.,Quak, S.,Goovaerts, D.,Heldens, J. G. M.,Maas, R.,Moormann, R. J.,Koch, G.	Efficacy of a pandemic (H1N1) 2009 virus vaccine in pigs against the pandemic influenza virus is superior to commercially available swine influenza vaccines	Veterinary Microbiology	2011	2019-03-04		304-314
5737	Vleeschauwer, A. R. de,Baras, B.,Kyriakis, C. S.,Jacob, V.,Planty, C.,Giannini, S. L.,Mossman, S.,Reeth, K. van	Efficacy of an AS03A-adjuvanted split H5N1 influenza vaccine against an antigenically distinct low pathogenic H5N1 virus in pigs	Vaccine	2012	37		5557-5563
4433	Kyriakis, C. S.,Gramer, M. R.,Barbé, F.,Doorsselaere, J. van,Reeth, K. van	Efficacy of commercial swine influenza vaccines against challenge with a recent European H1N1 field isolate	Veterinary Microbiology	2010	2019-01-02		67-74
3305	Vincent, A. L.,Ciacci-Zanella, J. R.,Lorusso, A.,Gauger, P. C.,Zanella, E. L.,Kehrli, M. E., Jr.,Janke, B. H.,Lager, K. M.	Efficacy of inactivated swine influenza virus vaccines against the 2009 A/H1N1 influenza virus in pigs	Vaccine	2010	15		2782-2787
3175	Duerrwald, R.,Schlegel, M.,Bauer, K.,Vissiennon, T.,Wutzler, P.,Schmidtke, M.	Efficacy of influenza vaccination and Tamiflu® treatment - comparative studies with Eurasian swine influenza viruses in pigs	PLoS ONE	2013	4		e61597
3297	Vincent, A. L.,Ma, W. J.,Lager, K. M.,Janke, B. H.,Webby, R. J.,García-Sastre, A.,Richt, J. A.	Efficacy of intranasal administration of a truncated NS1 modified live influenza virus vaccine in swine	Vaccine	2007	47		7999-8009
3299	Lee, JeeHoon,Gramer, M. R.,Joo, HanSoo	Efficacy of swine influenza A virus vaccines against an H3N2 virus variant	Canadian Journal of Veterinary Research	2007	3		207-212
4006	Reeth, K. van,Labarque, G.,Clercq, S. de,Pensaert, M.	Efficacy of vaccination of pigs with different H1N1 swine influenza viruses using a recent challenge strain and different parameters of protection	Vaccine	2001	31		4479-4486
3316	Masic, A.,Booth, J. S.,Mutwiri, G. K.,Babiuk, L. A.,Zhou, Yan	Elastase-dependent live attenuated swine influenza A viruses are immunogenic and confer protection against swine influenza A virus infection in pigs	Journal of Virology	2009	19		10198-10210
3260	Gauger, P. C.,Vincent, A. L.,Loving, C. L.,Lager, K. M.,Janke, B. H.,Kehrli, M. E., Jr.,Roth, J. A.	Enhanced pneumonia and disease in pigs vaccinated with an inactivated human-like (δ-cluster) H1N2 vaccine and challenged with pandemic 2009 H1N1 influenza virus	Vaccine	2011	15		2712-2719
3589	Hiremath, J.,Kang, KyungIl,Xia, Ming,Elaish, M.,Binjawadagi, B.,Ouyang, K.,Dhakal, S.,Arcos, J.,Torrelles, J. B.,Jiang, X.,Lee, ChangWon,Renukaradhya, G. J.	Entrapment of H1N1 influenza virus derived conserved peptides in PLGA nanoparticles enhances T cell response and vaccine efficacy in pigs	PLoS ONE	2016	4		e0151922
3506	Bikour, M. H.,Cornaglia, E.,Elazhary, Y.	Evaluation of a protective immunity induced by an inactivated influenza H3N2 vaccine after an intratracheal challenge of pigs	Canadian Journal of Veterinary Research	1996	4		312-314
3410	Wesley, R. D.,Lager, K. M.	Evaluation of a recombinant human adenovirus-5 vaccine administered via needle-free device and intramuscular injection for vaccination of pigs against swine influenza virus	American Journal of Veterinary Research	2005	11		1943-1947
5357	Pascua, P. N. Q.,Song, MinSuk,Lee, JunHan,Park, KukJin,Kwon, HyeokIl,Baek, YunHee,Hong, SeungPyo,Rho, JongBok,Kim, ChulJoong,Poo, HarYoung,Ryoo, T. S.,Sung, MoonHee,Choi, YoungKi	Evaluation of the efficacy and cross-protectivity of recent human and swine vaccines against the pandemic (H1N1) 2009 virus infection	PLoS ONE	2009	No.December		e8431
3530	Murcia, P. R.,Hughes, J.,Battista, P.,Lloyd, L.,Baillie, G. J.,Ramirez-Gonzalez, R. H.,Ormond, D.,Oliver, K.,Elton, D.,Mumford, J. A.,Caccamo, M.,Kellam, P.,Grenfell, B. T.,Holmes, E. C.,Wood, J. L. N.	Evolution of an Eurasian Avian-like influenza virus in naïve and vaccinated pigs	PLoS Pathogens	2012	5		e1002730
3654	Lloyd, L. E.,Jonczyk, M.,Jervis, C. M.,Flack, D. J.,Lyall, J.,Foote, A.,Mumford, J. A.,Brown, I. H.,Wood, J. L.,Elton, D. M.	Experimental transmission of avian-like swine H1N1 influenza virus between immunologically naïve and vaccinated pigs	Influenza and other Respiratory Viruses	2011	5		357-364
4204	Olson, Z. F.,Sandbulte, M. R.,Souza, C. K.,Perez, D. R.,Vincent, A. L.,Loving, C. L.	Factors affecting induction of peripheral IFN-γ recall response to influenza A virus vaccination in pigs	Veterinary Immunology and Immunopathology	2017			57-65
3444	Vincent, A. L.,Lager, K. M.,Janke, B. H.,Gramer, M. R.,Richt, J. A.	Failure of protection and enhanced pneumonia with a US H1N2 swine influenza virus in pigs vaccinated with an inactivated classical swine H1N1 vaccine	Veterinary Microbiology	2008	4		310-323
3174	Poljak, Z.,Dewey, C. E.,Martin, S. W.,Christensen, J.,Friendship, R. M.	Field efficacy of an inactivated bivalent influenza vaccine in a multi-site swine production system during an outbreak of systemic porcine circovirus associated disease	Canadian Journal of Veterinary Research	2010	2		108-117
3247	Reeth, K. van,Brown, I.,Essen, S.,Pensaert, M.	Genetic relationships, serological cross-reaction and cross-protection between H1N2 and other influenza A virus subtypes endemic in European pigs	Virus Research	2004	2019-01-02		115-124
3693	Diaz, A.,Enomoto, S.,Romagosa, A.,Sreevatsan, S.,Nelson, M.,Culhane, M.,Torremorell, M.	Genome plasticity of triple-reassortant H1N1 influenza A virus during infection of vaccinated pigs	Journal of General Virology	2015	10		2982-2993
3136	Veen, R. L. vander,Mogler, M. A.,Russell, B. J.,Loynachan, A. T.,Harris, D. L. H.,Kamrud, K. I.	Haemagglutinin and nucleoprotein replicon particle vaccination of swine protects against the pandemic H1N1 2009 virus	Veterinary Record	2013	14		344
3900	Loving, C. L.,Vincent, A. L.,Pena, L.,Perez, D. R.	Heightened adaptive immune responses following vaccination with a temperature-sensitive, live-attenuated influenza virus compared to adjuvanted, whole-inactivated virus in pigs	Vaccine	2012	40		5830-5838
2995	Rajao, D. S.,Sandbulte, M. R.,Gauger, P. C.,Kitikoon, P.,Platt, R.,Roth, J. A.,Perez, D. R.,Loving, C. L.,Vincent, A. L.	Heterologous challenge in the presence of maternally-derived antibodies results in vaccine-associated enhanced respiratory disease in weaned piglets	Virology	2016			79-88
8715	Van Reeth, K.,Gracia, J. C. M.,Trus, I.,Sys, L.,Claes, G.,Versnaeyen, H.,Cox, E.,Krammer, F.,Qiu, Y.	Heterologous prime-boost vaccination with H3N2 influenza viruses of swine favors cross-clade antibody responses and protection	Npj Vaccines	2017			10
3433	Xu, JiaRong,Huang, DongYan,Liu, ShiChao,Lin, HuiXing,Zhu, HaoDan,Liu, Bao,Lu, ChengPing	Immune responses and protection efficacy of a recombinant swinepox virus expressing HA1 against swine H3N2 influenza virus in mice and pigs	Virus Research	2012	2		188-195
3170	Xu, JiaRong,Huang, DongYan,Xu, JiaPing,Liu, ShiChao,Lin, HuiXing,Zhu, HaoDan,Liu, Bao,Chen, Wen,Lu, ChengPing	Immune responses and protective efficacy of a recombinant swinepox virus co-expressing HA1 genes of H3N2 and H1N1 swine influenza virus in mice and pigs	Veterinary Microbiology	2013	1		259-264
3269	Xu, JiaRong,Huang, DongYan,Liu, ShiChao,Lin, HuiXing,Zhu, HaoDan,Liu, Bao,Lu, ChengPing	Immune responses and protective efficacy of a recombinant swinepox virus expressing HA1 against swine H1N1 influenza virus in mice and pigs	Vaccine	2012	20		3119-3125
5058	Lefevre, E. A.,Carr, B. V.,Inman, C. F.,Prentice, H.,Brown, I. H.,Brookes, S. M.,Garcon, F.,Hill, M. L.,Iqbal, M.,Elderfield, R. A.,Barclay, W. S.,Gubbins, S.,Bailey, M.,Charleston, B.	Immune responses in pigs vaccinated with adjuvanted and non-adjuvanted A(H1N1)pdm/09 influenza vaccines used in human immunization programmes	PLoS ONE	2012	3		e32400
5277	Larsen, D. L.,Karasin, A.,Olsen, C. W.	Immunization of pigs against influenza virus infection by DNA vaccine priming followed by killed-virus vaccine boosting	Vaccine	2001	20/22		2842-2853
4506	Macklin, M. D.,McCabe, D.,McGregor, M. W.,Neumann, V.,Meyer, T.,Callan, R.,Hinshaw, V. S.,Swain, W. F.	Immunization of pigs with a particle-mediated DNA vaccine to influenza A virus protects against challenge with homologous virus	Journal of Virology	1998	2		1491-1496
4139	Klingbeil, K.,Lange, E.,Teifke, J. P.,Mettenleiter, T. C.,Fuchs, W.	Immunization of pigs with an attenuated pseudorabies virus recombinant expressing the haemagglutinin of pandemic swine origin H1N1 influenza A virus	Journal of General Virology	2014	4		948-959
3343	Masic, A.,Lu, XinYa,Li, JunWei,Mutwiri, G. K.,Babiuk, L. A.,Brown, E. G.,Zhou, Yan	Immunogenicity and protective efficacy of an elastase-dependent live attenuated swine influenza virus vaccine administered intranasally in pigs	Vaccine	2010	43		7098-7108
4438	Wellemans, V.,Laurent, S.,Hélie, P.,ElAzhary, Y.	Immunostimulatory properties of a novel adjuvant administered with inactivated influenza virus vaccine	Veterinary Research	2007	1		2019-01-14
9508	Mullarkey, C. E.,Boyd, A.,van Laarhoven, A.,Lefevre, E. A.,Carr, B. V.,Baratelli, M.,Molesti, E.,Temperton, N. J.,Butter, C.,Charleston, B.,Lambe, T.,Gilbert, S. C.	Improved adjuvanting of seasonal influenza vaccines: Preclinical studies of MVA-NP+M1 coadministration with inactivated influenza vaccine	European Journal of Immunology	2013	7		1940-1952
9112	Ngunjiri, J. M.,Ali, A.,Boyaka, P.,Marcus, P. I.,Lee, C. W.	In Vivo Assessment of NS1-Truncated Influenza Virus with a Novel SLSYSINWRH Motif as a Self-Adjuvanting Live Attenuated Vaccine	Plos One	2015	3		16
3774	Detmer, S. E.,Gramer, M. R.,King, V. L.,Mathur, S.,Rapp-Gabrielson, V. J.	In vivo evaluation of vaccine efficacy against challenge with a contemporary field isolate from the α cluster of H1N1 swine influenza virus	Canadian Journal of Veterinary Research	2013	1		24-32
8189	Eriksson, E.,Yao, F.,Svensjo, T.,Winkler, T.,Slama, J.,Macklin, M. D.,Andree, C.,McGregor, M.,Hinshaw, V.,Swain, W. F.	In vivo gene transfer to skin and wound by microseeding	Journal of Surgical Research	1998	2		85-91
8836	Gutierrez, A. H.,Loving, C.,Moise, L.,Terry, F. E.,Brockmeier, S. L.,Hughes, H. R.,Martin, W. D.,De Groot, A. S.	In Vivo Validation of Predicted and Conserved T Cell Epitopes in a Swine Influenza Model	Plos One	2016	7		19
4315	Hikono, H.,Miyazaki, A.,Mase, M.,Inoue, M.,Hasegawa, M.,Saito, T.	Induction of a cross-reactive antibody response to influenza virus M2 antigen in pigs by using a Sendai virus vector	Veterinary Immunology and Immunopathology	2012	1		92-96
595	Tungatt, K.,Dolton, G.,Morgan, S. B.,Attaf, M.,Fuller, A.,Whalley, T.,Hemmink, J. D.,Porter, E.,Szomolay, B.,Montoya, M.,Hammond, J. A.,Miles, J. J.,Cole, D. K.,Townsend, A.,Bailey, M.,Rizkallah, P. J.,Charleston, B.,Tchilian, E.,Sewell, A. K.	Induction of influenza-specific local CD8 T-cells in the respiratory tract after aerosol delivery of vaccine antigen or virus in the Babraham inbred pig	PLoS Pathog	2018	5		e1007017
3025	Pyo, HyunMi,Hlasny, M.,Zhou, Yan	Influence of maternally-derived antibodies on live attenuated influenza vaccine efficacy in pigs	Vaccine	2015	31		3667-3672
3783	Rajão, D. S.,Loving, C. L.,Gauger, P. C.,Kitikoon, P.,Vincent, A. L.	Influenza A virus hemagglutinin protein subunit vaccine elicits vaccine-associated enhanced respiratory disease in pigs	Vaccine	2014	40		5170-5176
3040	White, L. A.,Torremorell, M.,Craft, M. E.	Influenza A virus in swine breeding herds: combination of vaccination and biosecurity practices can reduce likelihood of endemic piglet reservoir	Preventive Veterinary Medicine	2017			55-69
3050	Panyasing, Y.,Goodell, C.,Kittawornrat, A.,Wang, C.,Levis, I.,Desfresne, L.,Rauh, R.,Gauger, P. C.,Zhang, J.,Lin, X.,Azeem, S.,Ghorbani-Nezami, S.,Yoon, K. J.,Zimmerman, J.	Influenza A virus surveillance based on pre-weaning piglet oral fluid samples	Transboundary and Emerging Diseases	2016	5		e328-e338
6131	Nishino, M.,Mizuno, D.,Kimoto, T.,Shinahara, W.,Fukuta, A.,Takei, T.,Sumida, K.,Kitamura, S.,Shiota, H.,Kido, H.	Influenza vaccine with Surfacten, a modified pulmonary surfactant, induces systemic and mucosal immune responses without side effects in minipigs	Vaccine	2009	41		5620-5627
2056	Segura-Velázquez, R.,Cervantes, J.,Acosta, E.,Sánchez-Betancourt, I.,Villalobos, N.,Rodarte, L. F.,Restelli, M.,Fragoso, G.,Sciutto, E.	Influenza vaccine: development of a novel intranasal and subcutaneous recombinant adjuvant	Vaccine	2013	37		4009-4016
4294	Hester, S. N.,Comstock, S. S.,Thorum, S. C.,Monaco, M. H.,Pence, B. D.,Woods, J. A.,Donovan, S. M.	Intestinal and systemic immune development and response to vaccination are unaffected by dietary (1,3/1,6)-β-D-glucan supplementation in neonatal piglets	Clinical and Vaccine Immunology	2012	9		1499-1508
3142	Magiri, R.,Lai, K.,Chaffey, A.,Zhou, Yan,Pyo, HyunMi,Gerdts, V.,Wilson, H. L.,Mutwiri, G.	Intradermal immunization with inactivated swine influenza virus and adjuvant polydi(sodium carboxylatoethylphenoxy)phosphazene (PCEP) induced humoral and cell-mediated immunity and reduced lung viral titres in pigs	Vaccine	2018	12		1606-1613
4700	Papatsas, I. C.,Kyriakis, S. C.,Papadopoulos, O.,Sarris, K. J.,Lekkas, S.	Intradermal vaccination against pseudorabies virus and swine influenza in growing/finishing pigs	Swine Health and Production	1996	6		279-285
585	Renu, S.,Dhakal, S.,Kim, E.,Goodman, J.,Lakshmanappa, Y. S.,Wannemuehler, M. J.,Narasimhan, B.,Boyaka, P. N.,Renukaradhya, G. J.	Intranasal delivery of influenza antigen by nanoparticles, but not NKT-cell adjuvant differentially induces the expression of B-cell activation factors in mice and swine	Cell Immunol	2018
4733	Braucher, D. R.,Henningson, J. N.,Loving, C. L.,Vincent, A. L.,Kim, E.,Steitz, J.,Gambotto, A. A.,Kehrli, M. E., Jr.	Intranasal vaccination with replication-defective adenovirus type 5 encoding influenza virus hemagglutinin elicits protective immunity to homologous challenge and partial protection to heterologous challenge in pigs	Clinical and Vaccine Immunology	2012	11		1722-1729
3146	Reeth, K. van,Gucht, S. van,Pensaert, M.	Investigations of the efficacy of European H1N1- and H3N2-based swine influenza vaccines against the novel H1N2 subtype	Veterinary Record	2003	1		2019-09-13
3944	Panyasing, Y.,Goodell, C. K.,Giménez-Lirola, L.,Kittawornrat, A.,Wang, C.,Schwartz, K. J.,Zimmerman, J. J.	Kinetics of influenza A virus nucleoprotein antibody (IgM, IgA, and IgG) in serum and oral fluid specimens from pigs infected under experimental conditions	Vaccine	2013	52		6210-6215
3887	Gauger, P. C.,Vincent, A. L.,Loving, C. L.,Henningson, J. N.,Lager, K. M.,Janke, B. H.,Kehrli, M. E., Jr.,Roth, J. A.	Kinetics of lung lesion development and pro-inflammatory cytokine response in pigs with vaccine-associated enhanced respiratory disease induced by challenge with pandemic (2009) A/H1N1 influenza virus	Veterinary Pathology	2012	6		900-912
3553	Gauger, P. C.,Loving, C. L.,Khurana, S.,Lorusso, A.,Perez, D. R.,Kehrli, M. E., Jr.,Roth, J. A.,Golding, H.,Vincent, A. L.	Live attenuated influenza A virus vaccine protects against A(H1N1)pdm09 heterologous challenge without vaccine associated enhanced respiratory disease	Virology	2014			93-104
3373	Vincent, A. L.,Ma, W. J.,Lager, K. M.,Richt, J. A.,Janke, B. H.,Sandbulte, M. R.,Gauger, P. C.,Loving, C. L.,Webby, R. J.,García-Sastre, A.	Live attenuated influenza vaccine provides Superior protection from heterologous infection in pigs with maternal antibodies without inducing vaccine-associated enhanced respiratory disease	Journal of Virology	2012	19		10597-10605
8487	Genzow, M.,Goodell, C.,Kaiser, T. J.,Johnson, W.,Eichmeyer, M.	Live attenuated influenza virus vaccine reduces virus shedding of newborn piglets in the presence of maternal antibody	Influenza and Other Respiratory Viruses	2018	3		353-359
3056	Deblanc, C.,Hervé, S.,Gorin, S.,Cador, C.,Andraud, M.,Quéguiner, S.,Barbier, N.,Paboeuf, F.,Rose, N.,Simon, G.	Maternally-derived antibodies do not inhibit swine influenza virus replication in piglets but decrease excreted virus infectivity and impair post-infectious immune responses	Veterinary Microbiology	2018			142-152
3950	Cador, C.,Hervé, S.,Andraud, M.,Gorin, S.,Paboeuf, F.,Barbier, N.,Quéguiner, S.,Deblanc, C.,Simon, G.,Rose, N.	Maternally-derived antibodies do not prevent transmission of swine influenza A virus between pigs	Veterinary Research	2016	86		(17 August 2016)
4158	Reynolds, J. J. H.,Torremorell, M.,Craft, M. E.	Mathematical modeling of influenza A virus dynamics within swine farms and the effects of vaccination	PLoS ONE	2014	8		e106177
4426	Pena, L.,Vincent, A. L.,Ye, J. Q.,Ciacci-Zanella, J. R.,Angel, M.,Lorusso, A.,Gauger, P. C.,Janke, B. H.,Loving, C. L.,Perez, D. R.	Modifications in the polymerase genes of a swine-like triple-reassortant influenza virus to generate live attenuated vaccines against 2009 pandemic H1N1 viruses	Journal of Virology	2011	1		456-469
8481	Dhakal, S.,Renu, S.,Ghimire, S.,Lakshmanappa, Y. S.,Hogshead, B. T.,Feliciano-Ruiz, N.,Lu, F. J.,HogenEsch, H.,Krakowka, S.,Lee, C. W.,Renukaradhya, G. J.	Mucosal Immunity and Protective Efficacy of Intranasal Inactivated Influenza Vaccine Is Improved by Chitosan Nanoparticle Delivery in Pigs	Frontiers in Immunology	2018			16
5183	Lim, YoonKyu,Takada, A.,Tanizaki, T.,Ozaki, H.,Okazaki, K.,Kida, H.	Mucosal vaccination against influenza: protection of pigs immunized with inactivated virus and ether-split vaccine	Japanese Journal of Veterinary Research	2000	4		197-203
3047	Sandbulte, M. R.,Gauger, P. C.,Kitikoon, P.,Chen, HongJun,Perez, D. R.,Roth, J. A.,Vincent, A. L.	Neuraminidase inhibiting antibody responses in pigs differ between influenza A virus N2 lineages and by vaccine type	Vaccine	2016	33		3773-3779
3090	Corzo, C. A.,Gramer, M.,Kuhn, M.,Mohr, M.,Morrison, R.	Observations regarding influenza A virus shedding in a swine breeding farm after mass vaccination	Journal of Swine Health and Production	2012	6		283-289
4871	Dorjee, S.,Revie, C. W.,Poljak, Z.,McNab, W. B.,McClure, J. T.,Sanchez, J.	One-health simulation modelling: assessment of control strategies against the spread of influenza between swine and human populations using NAADSM	Transboundary and Emerging Diseases	2016	2		e229-e244
3573	Hughes, H. R.,Vincent, A. L.,Brockmeier, S. L.,Gauger, P. C.,Pena, L.,Santos, J.,Braucher, D. R.,Perez, D. R.,Loving, C. L.	Oral fluids as a live-animal sample source for evaluating cross-reactivity and cross-protection following intranasal influenza A virus vaccination in pigs	Clinical and Vaccine Immunology	2015	10		1109-1120
3023	Wesley, R. D.,Lager, K. M.	Overcoming maternal antibody interference by vaccination with human adenovirus 5 recombinant viruses expressing the hemagglutinin and the nucleoprotein of swine influenza virus	Veterinary Microbiology	2006	2019-01-02		67-75
3684	Pyo, HyunMi,Masic, A.,Woldeab, N.,Embury-Hyatt, C.,Lin, Li,Shin, YeunKyung,Song, JaeYoung,Babiuk, S.,Zhou, Yan	Pandemic H1N1 influenza virus-like particles are immunogenic and provide protective immunity to pigs	Vaccine	2012	7		1297-1304
8851	Ricklin, M. E.,Vielle, N. J.,Python, S.,Brechbuhl, D.,Zumkehr, B.,Posthaus, H.,Zimmer, G.,Summerfield, A.	Partial Protection Against Porcine Influenza a Virus by a Hemagglutinin-Expressing Virus Replicon Particle Vaccine in the Absence of Neutralizing Antibodies	Frontiers in Immunology	2016			2019-01-12
3233	Hernandez, L. A.,Miller, C. L.,Vaughn, E. M.	Particle and subunit-based hemagglutinin vaccines provide protective efficacy against H1N1 influenza in pigs	Veterinary Microbiology	2016			35-43
3265	Barbé, F.,Labarque, G.,Pensaert, M.,Reeth, K. van	Performance of a commercial Swine influenza virus H1N1 and H3N2 antibody enzyme-linked immunosorbent assay in pigs experimentally infected with European influenza viruses	Journal of Veterinary Diagnostic Investigation	2009	1		88-96
3359	Thomas, M.,Wang, Z.,Sreenivasan, C. C.,Hause, B. M.,Renukaradhya, G. J.,Li, F.,Francis, D. H.,Kaushik, R. S.,Mahesh, Khatri	Poly I:C adjuvanted inactivated swine influenza vaccine induces heterologous protective immunity in pigs	Vaccine	2015	4		542-548
3406	Santosh, Dhakal,Goodman, J.,Bondra, K.,Lakshmanappa, Y. S.,Jagadish, Hiremath,Shyu, DuanLiang,Ouyang, Kang,Kang, KyungIl,Krakowka, S.,Wannemuehler, M. J.,Lee, ChangWon,Balaji, Narasimhan,Renukaradhya, G. J.	Polyanhydride nanovaccine against swine influenza virus in pigs	Vaccine	2017	8		1124-1131
4450	Chen, HongYing,Zhang, HongYing,Huang, YanQuan,Cui, BaoAn,Wang, ZhenYa,Wang, YanBin,Liu, JinPeng,Chao, AnJun	Porcine interleukin-2 expression in insect cells and its enhancement of pig immunity to swine influenza virus inactivated vaccine	Agricultural Sciences in China	2010	8		1211-1220
8064	Ugozzoli, M.,Santos, G.,Donnelly, J.,O'Hagan, D. T.	Potency of a genetically detoxified mucosal adjuvant derived from the heat-labile enterotoxin of Escherichia coli (LTK63) is not adversely affected by the presence of preexisting immunity to the adjuvant	Journal of Infectious Diseases	2001	2		351-354
4495	Kim, HyeKwon,Kim, JeongKi,Song, HoHyun,Choi, JungAh,Shim, ByoungShik,Kang, BoKyu,Moon, HyoungJoon,Yeom, MinJoo,Kim, SangHyun,Song, DaeSub,Song, ManKi	Preliminary study about sublingual administration of bacteria-expressed pandemic H1N1 influenza vaccine in miniature pigs	The Journal of Microbiology	2014	9		794-800
3224	Goodell, C. K.,Prickett, J.,Kittawornrat, A.,Zhou, F. H.,Rauh, R.,Nelson, W.,O'Connell, C.,Burrell, A.,Wang, C.,Yoon, K. J.,Zimmerman, J. J.	Probability of detecting influenza A virus subtypes H1N1 and H3N2 in individual pig nasal swabs and pen-based oral fluid specimens over time	Veterinary Microbiology	2013	2019-03-04		450-460
3237	Arunorat, J.,Charoenvisal, N.,Woonwong, Y.,Kedkovid, R.,Jittimanee, S.,Sitthicharoenchai, P.,Kesdangsakonwut, S.,Poolperm, P.,Thanawongnuwech, R.	Protection of human influenza vaccines against a reassortant swine influenza virus of pandemic H1N1 origin using a pig model	Research in Veterinary Science	2017			2019-06-11
4395	Klingbeil, K.,Lange, E.,Blohm, U.,Teifke, J. P.,Mettenleiter, T. C.,Fuchs, W.	Protection of pigs against pandemic swine origin H1N1 influenza A virus infection by hemagglutinin- or neuraminidase-expressing attenuated pseudorabies virus recombinants	Virus Research	2015			20-30
2996	Wesley, R. D.,Tang, M.,Lager, K. M.	Protection of weaned pigs by vaccination with human adenovirus 5 recombinant viruses expressing the hemagglutinin and the nucleoprotein of H3N2 swine influenza virus	Vaccine	2004	25/26		3427-3434
3759	Karlsson, I.,Borggren, M.,Rosenstierne, M. W.,Trebbien, R.,Williams, J. A.,Vidal, E.,Vergara-Alert, J.,Solanes Foz, D.,Darji, A.,Sisteré-Oró, M.,Segalés, J.,Nielsen, J.,Fomsgaard, A.	Protective effect of a polyvalent influenza DNA vaccine in pigs	Veterinary Immunology and Immunopathology	2018			25-32
3272	Tian, DeBin,Sooryanarain, H.,Matzinger, S. R.,Gauger, P. C.,Karuppannan, A. K.,Elankumaran, S.,Opriessnig, T.,Meng, XiangJin	Protective efficacy of a virus-vectored multi-component vaccine against porcine reproductive and respiratory syndrome virus, porcine circovirus type 2 and swine influenza virus	Journal of General Virology	2017	12		3026-3036
3035	Pyo, HyunMi,Zhou, Yan	Protective efficacy of intranasally administered bivalent live influenza vaccine and immunological mechanisms underlying the protection	Vaccine	2014	30		3835-3842
1159	Vander Veen, R.,Kamrud, K.,Mogler, M.,Loynachan, A. T.,McVicker, J.,Berglund, P.,Owens, G.,Timberlake, S.,Lewis, W.,Smith, J.,Harris, D. L.	Rapid development of an efficacious swine vaccine for novel H1N1	PLoS Curr	2009			Rrn1123
3892	Yang, HuanLiang,Chen, Yan,Shi, JianZhong,Guo, Jing,Xin, XiaoGuang,Zhang, Jian,Wang, DaYan,Shu, YueLong,Qiao, ChuanLing,Chen, HuaLan	Reassortant H1N1 influenza virus vaccines protect pigs against pandemic H1N1 influenza virus and H1N2 swine influenza virus challenge	Veterinary Microbiology	2011	2019-03-04		229-234
3286	Said, A.,Lange, E.,Beer, M.,Damiani, A.,Osterrieder, N.	Recombinant equine herpesvirus 1 (EHV-1) vaccine protects pigs against challenge with influenza A(H1N1)pmd09	Virus Research	2013	2		371-376
4024	Bosworth, B.,Erdman, M. M.,Stine, D. L.,Harris, I.,Irwin, C.,Jens, M.,Loynachan, A.,Kamrud, K.,Harris, D. L.	Replicon particle vaccine protects swine against influenza	Comparative Immunology, Microbiology &amp; Infectious Diseases	2010	6		e99-e103
6657	Pena, L.,Vincent, A. L.,Ye, J. Q.,Ciacci-Zanella, J. R.,Angel, M.,Lorusso, A.,Gauger, P. C.,Janke, B. H.,Loving, C. L.,Perez, D. R.	Safety and efficacy of a novel live attenuated influenza vaccine against pandemic H1N1 in swine	Influenza and Other Respiratory Viruses	2011			341-344
5703	Kyriakis, C. S.,Vleeschauwer, A. de,Barbé, F.,Bublot, M.,Reeth, K. van	Safety, immunogenicity and efficacy of poxvirus-based vector vaccines expressing the haemagglutinin gene of a highly pathogenic H5N1 avian influenza virus in pigs	Vaccine	2009	16		2258-2264
4539	Veen, R. L. vander,Loynachan, A. T.,Mogler, M. A.,Russell, B. J.,Harris, D. L. H.,Kamrud, K. I.	Safety, immunogenicity, and efficacy of an alphavirus replicon-based swine influenza virus hemagglutinin vaccine	Vaccine	2012	11		1944-1950
5499	Romagosa, A.,Gramer, M.,Joo, H. S.,Torremorell, M.	Sensitivity of oral fluids for detecting influenza A virus in populations of vaccinated and non-vaccinated pigs	Influenza and other Respiratory Viruses	2012	2		110-118
7821	Van Reeth, K.,Labarque, G.,Pensaert, M.	Serological profiles after consecutive experimental infections of pigs with European H1N1, H3N2, and H1N2 swine influenza viruses	Viral Immunology	2006	3		373-382
3602	Pascua, P. N. Q.,Song, MinSuk,Lee, JunHan,Choi, HwanWoon,Han, JeongHee,Kim, JaeHong,Yoo, GiJo,Kim, ChulJoong,Choi, YoungKi	Seroprevalence and genetic evolutions of swine influenza viruses under vaccination pressure in Korean swine herds	Virus Research	2008	2019-01-02		43-49
3153	Bourgot, C. le,Ferret-Bernard, S.,Blat, S.,Apper, E.,Huërou-Luron, I. le	Short-chain fructooligosaccharide supplementation during gestation and lactation or after weaning differentially impacts pig growth and IgA response to influenza vaccination	Journal of Functional Foods	2016			307-315
2368	Hilgers, L. A. T.,Lejeune, G.,Nicolas, I.,Fochesato, M.,Boon, B.	Sulfolipo-cyclodextrin in squalane-in-water as a novel and safe vaccine adjuvant	Vaccine	1999	3		219-228
3018	Kitikoon, P.,Vincent, A. L.,Janke, B. H.,Erickson, B.,Strait, E. L.,Yu, S.,Gramer, M. R.,Thacker, E. L.	Swine influenza matrix 2 (M2) protein contributes to protection against infection with different H1 swine influenza virus (SIV) isolates	Vaccine	2010	2		523-531
3096	Kitikoon, P.,Gauger, P. C.,Anderson, T. K.,Culhane, M. R.,Swenson, S.,Loving, C. L.,Perez, D. R.,Vincent, A. L.	Swine influenza virus vaccine serologic cross-reactivity to contemporary US swine H3N2 and efficacy in pigs infected with an H3N2 similar to 2011-2012 H3N2v	Influenza and other Respiratory Viruses	2013	s4		32-41
3281	Kitikoon, P.,Strait, E. L.,Thacker, E. L.	The antibody responses to swine influenza virus (SIV) recombinant matrix 1 (rM1), matrix 2 (M2), and hemagglutinin (HA) proteins in pigs with different SIV exposure	Veterinary Microbiology	2008	2019-01-03		51-62
8663	Deloizy, C.,Fossum, E.,Barnier-Quer, C.,Urien, C.,Chrun, T.,Duval, A.,Codjovi, M.,Bouguyon, E.,Maisonnasse, P.,Herve, P. L.,Barc, C.,Boulesteix, O.,Pezant, J.,Chevalier, C.,Collin, N.,Dalod, M.,Bogen, B.,Bertho, N.,Schwartz-Cornil, I.	The anti-influenza M2e antibody response is promoted by XCR1 targeting in pig skin	Scientific Reports	2017			12
3073	Kitikoon, P.,Nilubol, D.,Erickson, B. J.,Janke, B. H.,Hoover, T. C.,Sornsen, S. A.,Thacker, E. L.	The immune response and maternal antibody interference to a heterologous H1N1 swine influenza virus infection following vaccination	Veterinary Immunology and Immunopathology	2006	2019-03-04		117-128
3622	Allerson, M.,Deen, J.,Detmer, S. E.,Gramer, M. R.,Joo, H. S.,Romagosa, A.,Torremorell, M.	The impact of maternally derived immunity on influenza A virus transmission in neonatal pig populations	Vaccine	2013	3		500-505
3033	Markowska-Daniel, I.,Pomorska-Mól, M.,Pejsak, Z.	The influence of age and maternal antibodies on the postvaccinal response against swine influenza viruses in pigs	Veterinary Immunology and Immunopathology	2011	2019-01-02		81-86
8073	Van Reeth, K.,De Clercq, S.,Pensaert, M.	The significance of antigenic evolution for swine influenza vaccine efficacy: learning from vaccination-challenge studies in pigs	Emergence and Control of Zoonotic Ortho- and Paramyxovirus Diseases	2001			99-106
3875	Zanella, R.,Gava, D.,Peixoto, J. de O.,Schaefer, R.,Ciacci-Zanella, J. R.,Biondo, N.,Silva, M. V. G. B. da,Cantão, M. E.,Ledur, M. C.	Unravelling the genetic components involved in the immune response of pigs vaccinated against influenza virus	Virus Research	2015			327-336
4850	Romagosa, A.,Allerson, M.,Gramer, M.,Joo, H. S.,Deen, J.,Detmer, S.,Torremorell, M.	Vaccination of influenza A virus decreases transmission rates in pigs	Veterinary Research	2011	120		(20 December 2011)
3273	Richt, J. A.,Lekcharoensuk, P.,Lager, K. M.,Vincent, A. L.,Loiacono, C. M.,Janke, B. H.,Wu, W. H.,Yoon, K. J.,Webby, R. J.,Solórzano, A.,García-Sastre, A.	Vaccination of pigs against swine influenza viruses by using an NS1-truncated modified live-virus vaccine	Journal of Virology	2006	22		11009-11018
3527	Kaplan, B. S.,Souza, C. K.,Gauger, P. C.,Stauft, C. B.,Coleman, J. R.,Mueller, S.,Vincent, A. L.	Vaccination of pigs with a codon-pair bias de-optimized live attenuated influenza vaccine protects from homologous challenge	Vaccine	2018	8		1101-1107
8004	Heinen, P. P.,Rijsewijk, F. A.,de Boer-Luijtze, E. A.,Bianchi, A. T. J.	Vaccination of pigs with a DNA construct expressing an influenza virus M2-nucleoprotein fusion protein exacerbates disease after challenge with influenza A virus	Journal of General Virology	2002			1851-1859
4465	Loeffen, W. L. A.,Vries, R. P. de,Stockhofe, N.,Zoelen-Bos, D. van,Maas, R.,Koch, G.,Moormann, R. J.,Rottier, P. J. M.,Haan, C. A. M. de	Vaccination with a soluble recombinant hemagglutinin trimer protects pigs against a challenge with pandemic (H1N1) 2009 influenza virus	Vaccine	2011	8		1545-1550
3452	Kappes, M. A.,Sandbulte, M. R.,Platt, R.,Wang, C.,Lager, K. M.,Henningson, J. N.,Lorusso, A.,Vincent, A. L.,Loving, C. L.,Roth, J. A.,Kehrli, M. E., Jr.	Vaccination with NS1-truncated H3N2 swine influenza virus primes T cells and confers cross-protection against an H1N1 heterosubtypic challenge in pigs	Vaccine	2012	2		280-288
3325	Vleeschauwer, A. de,Qiu, Yu,Reeth, K. van	Vaccination-challenge studies with a Port Chalmers/73 (H3N2)-based swine influenza virus vaccine: reflections on vaccine strain updates and on the vaccine potency test	Vaccine	2015	20		2360-2366
3743	Kitikoon, P.,Vincent, A. L.,Jones, K. R.,Nilubol, D.,Yu, S.,Janke, B. H.,Thacker, B. J.,Thacker, E. L.	Vaccine efficacy and immune response to swine influenza virus challenge in pigs infected with porcine reproductive and respiratory syndrome virus at the time of SIV vaccination	Veterinary Microbiology	2009	2019-03-04		235-244
9454	Gauger, P. C.,Loving, C. L.,Lager, K. M.,Janke, B. H.,Kehrli, M. E.,Roth, J. A.,Vincent, A. L.	Vaccine-Associated Enhanced Respiratory Disease Does Not Interfere with the Adaptive Immune Response Following Challenge with Pandemic A/H1N1 2009	Viral Immunology	2013	5		314-321
1887	Rajão, D. S.,Chen, HongJun,Perez, D. R.,Sandbulte, M. R.,Gauger, P. C.,Loving, C. L.,Shanks, G. D.,Vincent, A.	Vaccine-associated enhanced respiratory disease is influenced by haemagglutinin and neuraminidase in whole inactivated influenza virus vaccines	Journal of General Virology	2016	7		1489-1499
9479	Khurana, S.,Loving, C. L.,Manischewitz, J.,King, L. R.,Gauger, P. C.,Henningson, J.,Vincent, A. L.,Golding, H.	Vaccine-Induced Anti-HA2 Antibodies Promote Virus Fusion and Enhance Influenza Virus Respiratory Disease	Science Translational Medicine	2013	200		10
8595	Ricklin, M. E.,Python, S.,Vielle, N. J.,Brechbuhl, D.,Zumkehr, B.,Posthaus, H.,Zimmer, G.,Ruggli, N.,Summerfield, A.	Virus replicon particle vaccines expressing nucleoprotein of influenza A virus mediate enhanced inflammatory responses in pigs	Scientific Reports	2017			12
3909	Eck, M.,Durán, M. G.,Ricklin, M. E.,Locher, S.,Sarraseca, J.,Rodríguez, M. J.,McCullough, K. C.,Summerfield, A.,Zimmer, G.,Ruggli, N.	Virus replicon particles expressing porcine reproductive and respiratory syndrome virus proteins elicit immune priming but do not confer protection from viremia in pigs	Veterinary Research	2016	33		(19 February 2016)
3419	Artiaga, B. L.,Yang, Guan,Hackmann, T. J.,Liu, QinFang,Richt, J. A.,Salek-Ardakani, S.,Castleman, W. L.,Lednicky, J. A.,Driver, J. P.	α-Galactosylceramide protects swine against influenza infection when administered as a vaccine adjuvant	Scientific Reports	2016	23593		srep23593

## Sheet: Theses
refid	Author	Title	Type of work	Year	Pages	Publisher	Name of database
43	Homwong, Nitipong	Bayesian Modeling of Within-Herd Transmission Dynamics of Swine Influenza Virus	Ph.D.	2016	229	University of Minnesota	ProQuest Dissertations & Theses A&I
75	Gauger, Phillip C.	Characterization of vaccine-associated enhanced respiratory disease (VAERD) in swine administered an inactivated δ-cluster influenza vaccine and challenged with pandemic A/H1N1 virus	Ph.D.	2012	185	Iowa State University	Biological Science Database; ProQuest Dissertations & Theses A&I
72	Detmer, Susan Elisabeth	Control and characterization of influenza A viruses in swine	Ph.D.	2011	147	University of Minnesota	Biological Science Database; ProQuest Dissertations & Theses A&I
61	Gramer, Marie Rene	Detection and characterization of reassortant swine influenza viruses	Ph.D.	2007	239	University of Minnesota	Biological Science Database; ProQuest Dissertations & Theses A&I
86	Hiremath, Jagadish B.	Development and Evaluation of PLGA-Nanoparticle Entrapped Influenza Virus Peptides Vaccine and Effect on Molecular Phenotype of Alveolar Macrophages with reference to DAP12 Signaling Pathway in Pigs	Ph.D.	2015	164	The Ohio State University	Agricultural & Environmental Science Database; ProQuest Dissertations & Theses A&I
3450	Said, A. F. A.	Development of a vectored equine herpesvirus type 1 (EHV-1) vaccine against pandemic influenza A virus (09/H1N1)		2012	viii + 84 pp.	Freie Universität Berlin	CABDirect
21	Vander Veen, Ryan Lee	Development of efficacious replicon particle vaccines for swine influenza virus	Ph.D.	2011	116	Iowa State University	Agricultural & Environmental Science Database; ProQuest Dissertations & Theses A&I
40	Olson, Zahra F.	Differential measures of cellular IFN-γ responses in swine following influenza vaccination	M.S.	2014	48	Iowa State University	ProQuest Dissertations & Theses A&I
3123	Wang, ZhenYa	Effect of dietary Enterococcus faecium NCIMB 10415 and zinc oxide on porcine influenza virus infection in vitro and in vivo		2013	103 pp.	Freie Universität Berlin	CABDirect
79	Corzo Rugeles, Cesar Agustin	Epidemiology of Influenza A viruses of Swine: Surveillance, Airborne Detection and Dissemination	Ph.D.	2012	160	University of Minnesota	Agricultural & Environmental Science Database; ProQuest Dissertations & Theses A&I
95	Carlson, James Scott	Evaluation of Pre- and Post-vaccination Influenza A Virus Antibody Responses in Breeding Age Replacement Gilts from Twelve Production Systems in the United States	M.S.	2017	86	Iowa State University	ProQuest Dissertations & Theses A&I
78	Mogler, Mark Alan	Evaluation of replicon particle vaccines for porcine reproductive and respiratory syndrome virus	Ph.D.	2012	106	Iowa State University	Biological Science Database; ProQuest Dissertations & Theses A&I
54	Larsen, Diane Louise	Immune responses to DNA vaccination and natural infection with influenza virus	Ph.D.	1999	190	The University of Wisconsin - Madison	ProQuest Dissertations & Theses A&I
11	Kappes, Matthew Allan	Immunomodulatory effects of porcine interleukin-18 on a modified live vaccine immune response against swine influenza virus	M.S.	2009	182	Iowa State University	ProQuest Dissertations & Theses A&I
82	Panyasing, Yaowalak	Influenza A virus antibody in porcine oral fluid and its diagnostic applications	Ph.D.	2013	109	Iowa State University	ProQuest Dissertations & Theses A&I
68	Masic, Aleksandar	Live attenuated swine influenza vaccine by reverse genetics	Ph.D.	2010	167	The University of Saskatchewan (Canada)	Agricultural & Environmental Science Database; ProQuest Dissertations & Theses A&I
23	Pena, Lindomar Jose	Molecular pathogenesis of influenza in swine and engineering of novel recombinant influenza viruses	Ph.D.	2011	233	University of Maryland, College Park	Biological Science Database; ProQuest Dissertations & Theses A&I
35	Dorjee, Sithar	Simulation Modeling of Zoonotic Diseases between Swine and Human Populations for Informing Policy Decisions	Ph.D.	2014	380	University of Prince Edward Island (Canada)	ProQuest Dissertations & Theses A&I
203	Kitikoon, Pravina	Strategy to improve swine influenza virus (SIV) vaccination	Ph.D.	2007	173	Iowa State University	Biological Science Database; ProQuest Dissertations & Theses A&I
76	Chen, Qi	Studies on influenza virus replicon particle vaccines in pigs	M.S.	2012	93	Iowa State University	ProQuest Dissertations & Theses A&I
148	Crabtree, Brenda Gail	Studies on the immunogenicity in swine of influenza A virus hemagglutinin expressed by Venezuelan equine encephalitis virus-like replicon particles	M.S.	2007	77	Iowa State University	ProQuest Dissertations & Theses A&I
85	Hernandez, Luis Alejandro	Successes and challenges in the development of baculovirus-based vaccines for swine influenza and porcine circovirus type 2b	Ph.D.	2015	109	Iowa State University	Biological Science Database; ProQuest Dissertations & Theses A&I
89	McCormick, Kara Leah	Swine influenza: Pathogenesis and prevention	Ph.D.	2015	217	University of South Dakota	Biological Science Database; ProQuest Dissertations & Theses A&I
53	Foley, Patricia Louise White	The development and use of a poxvirus vector system to protect pigs against swine influenza virus	Ph.D.	1998	148	Iowa State University	ProQuest Dissertations & Theses A&I
81	Allerson, Matthew William	Transmission and control of influenza virus in pig populations	Ph.D.	2013	129	University of Minnesota	Biological Science Database; ProQuest Dissertations & Theses A&I

## Sheet: Other
refid	Author	Title	Publication	Pages	Publisher	Year	Volume	issue	Place published
9096	Wang, J.,Li, B.,Wu, M. X.	Effective and lesion-free cutaneous influenza vaccination	Proceedings of the National Academy of Sciences of the United States of America	5005-5010		2015	112	16
3456	Pomorska-Mól, M.,Kwit, K.,Czyżewska, E.,Markowska-Daniel, I.	Effects of dietary phytogenic product on the performance and immune response of pigs	Bulletin of the Veterinary Institute in Puławy	381-386	National Veterinary Research Institute	2013	57	3	Puławy
8805	Moon, H. J.,Oh, J. S.,Na, W.,Yeom, M.,Han, S. Y.,Kim, S. J.,Park, B. K.,Song, D. S.,Kang, B. K.	Genetic Characteristics and Immunogenicity of Pandemic H1N1 Influenza Virus Isolate from Pig in Korea	Immune Network	311-315		2016	16	5
3980	Kyriakis, C. S.,Olsen, C. W.,Carman, S.,Brown, I. H.,Brookes, S. M.,Doorsselaere, J. van,Reeth, K. van	Serologic cross-reactivity with pandemic (H1N1) 2009 virus in pigs, Europe	Emerging Infectious Diseases	96-99	National Center for Infectious Diseases, Centers for Disease Control and Prevention	2010	16	1	Atlanta
3164	Dürrwald, R.,Krumbholz, A.,Baumgarte, S.,Schlegel, M.,Vahlenkamp, T. W.,Selbitz, H. J.,Wutzler, P.,Zell, R.	Swine influenza A vaccines, pandemic (H1N1) 2009 virus, and cross-reactivity	Emerging Infectious Diseases	1029-1030	National Center for Infectious Diseases, Centers for Disease Control and Prevention	2010	16	6	Atlanta
9946		Trends in vaccination practices for respiratory diseases on U.S. swine operations--2000 APHIS Veterinary Services, Centers for Epidemiology and Animal Health	APHIS Veterinary Services info sheet		APHIS Veterinary Services, Centers for Epidemiology and Animal Health	2003
